# Supplementary material for: DNA Methylation and RNA-DNA Hybrids Regulate the Single-Molecule Localization of a DNA Methyltransferase on the Bacterial Nucleoid
Source: mBio. 2023 Jan 16;14(1):e03185-22. doi: 10.1128/mbio.03185-22 (PMC9973331; doi:10.1128/mbio.03185-22)
Supplement: TABLE S4 [file mbio.03185-22-s0009.xlsx]

## Sheet: Table S4 - Defense Ass. PFAM ID
Supplemental Table 4: Defense Associated PFAM IDs
Family	Annotation
pfam00004	ATPase family associated with various cellular activities (AAA)
pfam00145	DrmMII; C-5 cytosine-specific DNA methylase
pfam00176	DrmD ; SNF2 family N-terminal domain
pfam00271	DrmA; Helicase conserved C-terminal domain
pfam00580	UvrD/REP helicase N-terminal domain
pfam00691	ZorB; OmpA family
pfam01320	Colicin immunity protein / pyocin immunity protein
pfam01420	Type I restriction modification DNA specificity domain
pfam01507	Phosphoadenosine phosphosulfate reductase family; BrxP - Phosphoadenosine phosphosulfate reductase
pfam01541	GIY-YIG catalytic domain
pfam01555	DNA methylase; PglXI - Adenine-specific methylase
pfam01618	ZorA; MotA/TolQ/ExbB proton channel family
pfam01844	HNH endonuclease
pfam01845	CcdB protein
pfam01850	PIN domain
pfam01863	Protein of unknown function DUF45
pfam01867	CRISPR associated protein Cas1
pfam01881	CRISPR associated protein Cas6
pfam01905	CRISPR-associated negative auto-regulator DevR/Csa2
pfam01909	Nucleotidyltransferase domain, COG1669
pfam01930	Domain of unknown function DUF83
pfam01954	Protein of unknown function DUF104. Probably a new antitoxin; the associated gene is a PIN-domain protein, known toxin
pfam02384	N-6 DNA Methylase
pfam02604	Antitoxin Phd_YefM, type II toxin-antitoxin system
pfam02697	Uncharacterized ACR, COG1753
pfam02923	Restriction endonuclease BamHI
pfam02963	Restriction endonuclease EcoRI
pfam02980	Restriction endonuclease FokI, catalytic domain
pfam02981	Restriction endonuclease FokI, recognition domain
pfam03174	Chitobiase/beta-hexosaminidase C-terminal domain
pfam03230	Antirestriction protein
pfam03235	Protein of unknown function DUF262
pfam03681	HicB family; Uncharacterized protein family (UPF0150)
pfam03683	predicted
pfam03693	Bacterial antitoxin of ParD toxin-antitoxin type II system and RHH
pfam03750	Protein of unknown function (DUF310)
pfam03787	RAMP superfamily
pfam03852	DNA mismatch endonuclease Vsr
pfam04014	SpoVT / AbrB like domain; Antidote-toxin recognition MazE, bacterial antitoxin
pfam04149	DUF397, see our TA paper
pfam04255	Protein of unknown function (DUF433)
pfam04365	Ribonuclease toxin, BrnT, of type II toxin-antitoxin system
pfam04383	KilA-N domain
pfam04411	PD-(D/E)XK nuclease superfamily
pfam04465	BrxC/PglY - ATP binding; Protein of unknown function (DUF499)
pfam04471	ZorD (in some cases); Restriction endonuclease
pfam04555	Restriction endonuclease XhoI
pfam04556	DpnII restriction endonuclease
pfam04740	polymorphic toxin proteins
pfam04851	Type III restriction enzyme, res subunit
pfam05015	HigAB; RelE-like toxin of type II toxin-antitoxin system HigB
pfam05016	Plasmid stabilisation system protein;ParE toxin of type II toxin-antitoxin system, parDE
pfam05107	CRISPR-associated protein Cas7
pfam05168	HEPN domain
pfam05315	ICEA Protein
pfam05534	HicB family
pfam05942	Archaeal PaREP1/PaREP8 family
pfam06023	Archaeal protein of unknown function (DUF911)
pfam06114	Same as COG2856; Domain of unknown function (DUF955)
pfam06154	CbeA_antitoxin, type IV, cytoskeleton bundling-enhancing factor A
pfam06250	Protein of unknown function (DUF1016)
pfam06296	Toxin component, RelE family Protein of unknown function (DUF1044)
pfam06300	Tsp45I type II restriction enzyme
pfam06414	Zeta toxin
pfam06616	BsuBI/PstI restriction endonuclease C-terminus
pfam06634	Protein of unknown function (DUF1156)
pfam06755	CbtA_toxin of type IV toxin-antitoxin system
pfam07215	Protein of unknown function (DUF1419) linked to methylase COG0827
pfam07362	Post-segregation antitoxin CcdA
pfam07510	Protein of unknown function (DUF1524)
pfam07669	Eco57I restriction endonuclease
pfam07704	Rv0623-like transcription factor
pfam07751	Abi-like protein
pfam07804	HipA-like C-terminal domain
pfam07805	HipA-like N-terminal domain
pfam07832	Cfr10I/Bse634I restriction endonuclease
pfam07927	toxin component, HicA family ; YcfA-like protein; HicA toxin of bacterial toxin-antitoxin
pfam08378	PglW - Serine/threonine protein kinase
pfam08463	EcoEI R protein C-terminal
pfam08665	PglZ domain, Alkaline phosphatase clan. BREX system: PglZ
pfam08747	Domain of unknown function (DUF1788); BrxB - Unknown function
pfam08774	VRR-NUC domain
pfam08780	HEPN;Nucleotidyltransferase substrate binding protein like
pfam08798	CRISPR associated protein
pfam08808	RES domain
pfam08843	Same as COG2253, AbiG; Domain of unknown function (DUF1814); Nucleotidyl transferase AbiEii toxin, Type IV TA system
pfam08849	Same as DUF3387; which is fused to RM (GI: 209527353); Putative inner membrane protein (DUF1819); pdb: 3BHW; BrxA - Unknown function
pfam08870	Domain of unknown function (DUF1832)
pfam08878	HamA; Domain of unknown function (DUF1837)
pfam08972	HicA; Domain of unknown function (DUF1902)
pfam08998	Bacterial epsilon antitoxin
pfam09002	COG1517 contains RecB family nuclease and wHTH; Domain of unknown function (DUF1887)
pfam09015	NgoMIV restriction enzyme
pfam09019	EcoRII C terminal
pfam09126	Restriction endonuclease NaeI
pfam09194	Restriction endonuclease BsobI
pfam09195	Restriction endonuclease BglII
pfam09208	Restriction endonuclease MspI
pfam09217	Restriction endonuclease EcoRII, N-terminal
pfam09225	Restriction endonuclease PvuII
pfam09226	Restriction endonuclease HincII
pfam09233	Restriction endonuclease EcoRV
pfam09254	Restriction endonuclease FokI, C terminal
pfam09344	CT1975-like protein
pfam09369	Contains a number of Zn-binding domains; Domain of unknown function (DUF1998); DISARM system: DrmB
pfam09386	Antitoxin ParD
pfam09407	AbiEi antitoxin C-terminal domain
pfam09414	RNA ligase
pfam09455	CRISPR-associated (Cas) DxTHG family
pfam09481	CRISPR-associated protein Cse1 (CRISPR_cse1)
pfam09484	CRISPR-associated protein TM1802 (cas_TM1802)
pfam09485	CRISPR-associated protein Cse2 (CRISPR_cse2)
pfam09491	AlwI restriction endonuclease
pfam09499	ApaLI-like restriction endonuclease
pfam09516	CfrBI restriction endonuclease
pfam09517	Eco29kI restriction endonuclease
pfam09518	HindIII restriction endonuclease
pfam09519	HindVP restriction endonuclease
pfam09520	MjaII restriction endonuclease
pfam09521	NgoPII restriction endonuclease
pfam09530	CRISPR-associated protein (cas_TM1812)
pfam09545	AccI restriction endonuclease
pfam09549	Bpu10I restriction endonuclease
pfam09553	Eco47II restriction endonuclease
pfam09554	HaeII restriction endonuclease
pfam09556	HaeIII restriction endonuclease
pfam09559	Cas6 Crispr
pfam09561	HpaII restriction endonuclease
pfam09563	LlaJI restriction endonuclease
pfam09564	NgoBV restriction endonuclease
pfam09565	NgoFVII restriction endonuclease
pfam09566	SacI restriction endonuclease
pfam09568	MjaI restriction endonuclease
pfam09569	ScaI restriction endonuclease
pfam09570	SinI restriction endonuclease
pfam09571	XcyI restriction endonuclease
pfam09572	XamI restriction endonuclease
pfam09573	TaqI restriction endonuclease
pfam09609	CRISPR-associated protein, GSU0054 family (Cas_GSU0054)
pfam09611	CRISPR-associated protein (Cas_Csy1)
pfam09614	CRISPR-associated protein (Cas_Csy2)
pfam09615	CRISPR-associated protein (Cas_Csy3)
pfam09617	CRISPR-associated protein GSU0053 (Cas_GSU0053)
pfam09618	CRISPR-associated protein (Cas_Csy4)
pfam09620	CRISPR-associated protein (Cas_csx3)
pfam09623	CRISPR-associated protein NE0113 (Cas_NE0113)
pfam09651	CRISPR-associated protein (Cas_APE2256)
pfam09652	Putative CRISPR-associated protein (Cas_VVA1548)
pfam09657	CRISPR-associated protein Csx8 (Cas_Csx8)
pfam09658	CRISPR-associated protein (Cas_Csx9)
pfam09659	CRISPR-associated protein (Cas_Csm6)
pfam09665	Type II restriction endonuclease (RE_Alw26IDE)
pfam09670	CRISPR-associated protein (Cas_Cas02710)
pfam09700	CRISPR-associated protein (Cas_Cmr3)
pfam09701	CRISPR-associated protein (Cas_Cmr5)
pfam09702	CRISPR-associated protein (Cas_Csa5)
pfam09703	CRISPR-associated protein (Cas_Csa4)
pfam09704	CRISPR-associated protein (Cas_Cas5)
pfam09706	CRISPR-associated protein (Cas_CXXC_CXXC)
pfam09707	CRISPR-associated protein (Cas_Cas2CT1978)
pfam09709	CRISPR-associated protein (Cas_Csd1)
pfam09711	CRISPR-associated protein (Cas_Csn2)
pfam09720	Putative addiction module component
pfam09722	Protein of unknown function (DUF2384)
pfam09823	Domain of unknown function (DUF2357) (often fused to recB-like nuclease domain GI: 218891088)
pfam09827	CRISPR associated protein Cas2
pfam09907	HigAB
pfam09946	predicted
pfam09952	putative toxin has a nucleotidyl transferase domain
pfam09957	RHH; Uncharacterized protein conserved in bacteria (DUF2191); Bacterial antitoxin of type II TA system, VapB
pfam09983	JetD; Uncharacterized protein conserved in bacteria C-term(DUF2220)
pfam10040	RAMP, CRISPR related; Uncharacterized conserved protein (DUF2276)
pfam10047	Protein of unknown function (DUF2281), same as COG2442 (wHTH)
pfam10088	LmuB; Uncharacterized protein conserved in bacteria (DUF2326)
pfam10117	McrBC 5-methylcytosine restriction system component
pfam10387	Xre family, TA; Protein of unknown function (DUF2442)
pfam10543	ORF6N domain
pfam10544	T5orf172 domain
pfam10592	AIPR protein; abortive infection phage resistance protein often found in restriction modification system operons; PMID: 18346280
pfam10593	Z1 domain
pfam10784	Plasmid stability protein
pfam10832	Protein of unknown function (DUF2559), TA system component YhfG
pfam10884	Protein of unknown function (DUF2683)
pfam10923	BrxC/PglY, BrxD - ATP binding; P-loop Domain of unknown function (DUF2791)
pfam10959	Protein of unknown function (DUF2761)
pfam11171	Protein of unknown function (DUF2958), fused to Methylase, helicase
pfam11198	Protein of unknown function (DUF2857), associated with COG1475, Spo0J
pfam11459	Transcriptional regulator, AbiEi antitoxin, Type IV TA system
pfam11455	Protein of unknown function (DUF3018); probable antitoxin associated with Toxin COG2337
pfam11463	R.HinP1I restriction endonuclease
pfam11487	Type II restriction enzyme SfiI
pfam11564	Restriction endonuclease BpuJI - N terminal
pfam11663	Toxin with endonuclease activity YhaV
pfam11795	JetD; Uncharacterized protein conserved in bacteria N-term (DUF3322)
pfam11848	contains PIN domain. Two small proteins
pfam11855	JetA; Protein of unknown function (DUF3375)
pfam11867	Domain of unknown function (DUF3387)
pfam12008	Type I restriction and modification enzyme - subunit R C terminal
pfam12102	Domain of unknown function (DUF3578)
pfam12161	HsdM N-terminal domain
pfam12183	Restriction endonuclease NotI
pfam12441	CopG antitoxin of type II toxin-antitoxin system
pfam12469	CRISPR-associated protein
pfam12476	Protein of unknown function (DUF3696)
pfam12564	Type III restriction/modification enzyme methylation subunit
pfam12635	Protein of unknown function (DUF3780)
pfam12676	Protein of unknown function (DUF3796)
pfam13020	Domain of unknown function (DUF3883)
pfam13091	DrmC; PLD-like domain
pfam13156	maybe a type IIG gene; Restriction endonuclease
pfam13175	PtuA; AAA ATPase domain
pfam13182	Protein of unknown function (DUF4007); BrxP - Phosphoadenosine phosphosulfate reductase
pfam13208	TerB N-terminal domain
pfam13280	exists in subtypes; WYL domain
pfam13304	PtuA; AAA domain, putative AbiEii toxin, Type IV TA system
pfam13337	Putative ATP-dependent Lon protease
pfam13338	Transcriptional regulator, AbiEi antitoxin
pfam13361	UvrD-like helicase C-terminal domain
pfam13391	HNH_2, HNH endonuclease
pfam13392	HNH endonuclease
pfam13395	HNH endonuclease
pfam13455	T5orf172 domain
pfam13476	PtuA; AAA domain
pfam13589	Histidine kinase-, DNA gyrase B-, and HSP90-like ATPase
pfam13643	Domain of unknown function (DUF4145)
pfam13659	PglX - Adenine-specific methylase; DrmMI - Superfamily SSF5335 (S-adenosyl-L-methionine-dependent methyltransferases); Methyltransferase domain
pfam13677	ZorB; Membrane MotB of proton-channel complex MotA/MotB
pfam13835	JetB; Domain of unknown function (DUF4194)
pfam13910	Domain of unknown function (DUF4209)
pfam13930	DNA/RNA non-specific endonuclease
pfam13957	Toxin YafO, type II toxin-antitoxin system
pfam14072	DndB, DNA-sulfur modification-associated
pfam14076	Domain of unknown function (DUF4258)
pfam14130	LmuA; Domain of unknown function (DUF4297)
pfam14267	Domain of unknown function (DUF4357)
pfam14335	Domain of unknown function (DUF4391)
pfam14338	Mrr N-terminal domain
pfam14350	Nearby gene is HigA antitoxin
pfam14355	Abortive infection C-terminus
pfam14367	Domain of unknown function (DUF4411)
pfam14384	BrnA antitoxin of type II toxin-antitoxin system
pfam14390	Putative PD-(D/E)XK family member, (DUF4420)
pfam14487	pmen type TA system
pfam14491	Protein of unknown function (DUF4435)
pfam14511	Type II restriction endonuclease EcoO109I
pfam14809	C1 domain of tRNA-guanine transglycosylase dimerisation
pfam15514	Restriction endonuclease ThaI
pfam15515	MvaI/BcnI restriction endonuclease family
pfam15611	ZorC; EH_Signature domain
pfam15615	TerB-C domain
pfam15723	Motility quorum-sensing regulator, toxin of MqsA
pfam15738	Bacterial toxin of type II toxin-antitoxin system, YafQ
pfam16277	Domain of unknown function (DUF4926)
pfam16565	Lon Protease; Phospholipase D-like domain at C-terminus of MIT
pfam16592	REC lobe of CRISPR-associated endonuclease Cas9
pfam16593	Bridge helix of CRISPR-associated endonuclease Cas9
pfam16595	PAM-interacting domain of CRISPR-associated endonuclease Cas9
pfam16762	PIN domain; Ribbon-helix-helix domain
pfam16813	CRISPR-associated protein Csn2 subfamily St
pfam16902	FokI; Type-2 restriction enzyme D3 domain
pfam16948	HipAB; Cell translocating kinase A N-terminus
pfam17194	Transcriptional regulator, AbiEi antitoxin N-terminal domain
pfam17279	Type VII secretion (T7S) system
pfam18863	AbiJ N-terminal domain 4
pfam18159	SMODS-associating 4TM effector domain
pfam18134	Adenylyl/Guanylyl and SMODS C-terminal sensor domain
pfam18181	SMODS and SLOG-associating 2TM effector domain 1
pfam18169	SMODS and SLOG-associating 2TM effector domain 6
pfam18142	SLATT_Fungal
pfam14015	DUF4231
pfam18183	SLATT_2
pfam18184	SLATT_3
pfam18186	SLATT_4
pfam18160	SLATT_5
pfam18273	Type III R-M EcoP15I C-terminal domain
pfam13676	TIR_2
pfam13289	SIR_2
pfam04634	YeeF antitoxin yezG
pfam16289	PIN domain; Ribbon-helix-helix domain
pfam14112	Immunity Protein 22
pfam18593	CdiI Immunity Protein
pfam﻿15995	Imm50
pfam18739	HEPN;Nucleotidyltransferase substrate binding protein like
pfam18735	RiboL-HEPN
pfam18737	HEPN_MAE
pfam18731	HEPN_Swt1
pfam00078	RevTrans
pfam18862	ApeA_NTD
pfam18766	SWI2_SNF2
pfam18019	CRISPR-associated nuclease/helicase Cas3
pfam18860	AbiJ N-terminal domain 3

## Sheet: GNT Output
Supplemental Table 5: GNT Output
sort_key	accession	id	num	family	ipro_family	start	stop	rel_start	rel_stop	direction	type	seq_len	taxon_id	anno_status	desc	family_desc	ipro_family_desc	color	gene_key
1	A0A144NUX1	CP014945	922	PF07287	IPR010839	1145449	1146789	-10710	-9370	normal	circular	445	261164	Unreviewed	ABC transporter substrate-binding protein	AtuA		#0000FF	1
2	A0A144NUY1	CP014945	923	none	none	1146793	1147092	-9366	-9067	normal	circular	98	261164	Unreviewed	Uncharacterized protein			#FFA500	1
3	A0A144NUZ0	CP014945	924	PF02667	IPR006160	1147350	1148669	-8809	-7490	normal	circular	438	261164	Unreviewed	Short chain fatty acids transporter	SCFA_trans		#008000	1
4	A0A144NV01	CP014945	925	PF08238	IPR011990	1149057	1149854	-7102	-6305	normal	circular	264	261164	Unreviewed	Sel1 repeat protein	Sel1		#FF00FF	1
5	A0A144NV12	CP014945	926	PF00589-PF13356	IPR010998-IPR013762-IPR038488-IPR002104-IPR025166-IPR011010	1150176	1151489	-5983	-4670	normal	circular	436	261164	Unreviewed	Putative phage integrase	Phage_integrase;Arm-DNA-bind_3		#00FFFF,#FFC0CB	1
6	A0A144NV22	CP014945	927	PF05930	IPR010260	1152140	1152370	-4019	-3789	normal	circular	75	261164	Unreviewed	Prophage CP4-57 regulatory protein AlpA	Phage_AlpA		#FF69B4	1
7	A0A144NV34	CP014945	928	PF01807	IPR036977-IPR002694	1152373	1152732	-3786	-3427	normal	circular	118	261164	Unreviewed	CHC2 zinc finger family protein	zf-CHC2		#808000	1
8	A0A144NV44	CP014945	929	PF12307	IPR022081-IPR034154	1152719	1154914	-3440	-1245	normal	circular	730	261164	Unreviewed	DNA primase	DUF3631		#FA8072	1
9	A0A144NV55	CP014945	930	PF18563	IPR041464	1154911	1155492	-1248	-667	normal	circular	192	261164	Unreviewed	TubC_N domain-containing protein	TubC_N		#EE82EE	1
10	A0A144NV65	CP014945	931	PF13744	IPR010982-IPR039554-IPR001387	1155655	1155954	-504	-205	normal	circular	98	261164	Unreviewed	HTH cro/C1-type domain-containing protein	HTH_37		#006400	1
11	A0A144NV86	CP014945	933	none	IPR014001-IPR027417	1158999	1161200	2840	5041	normal	circular	732	261164	Unreviewed	Helicase ATP-binding domain-containing protein			#FFA500	1
12	A0A144NVA4	CP014945	934	PF10544	IPR018306	1161193	1162539	5034	6380	normal	circular	447	261164	Unreviewed	T5orf172 domain-containing protein	T5orf172		#00FF00	1
13	A0A144NVB4	CP014945	935	none	none	1162888	1163433	6729	7274	normal	circular	180	261164	Unreviewed	Uncharacterized protein			#FFA500	1
14	A0A144NVC5	CP014945	936	none	none	1163466	1163618	7307	7459	normal	circular	49	261164	Unreviewed	Uncharacterized protein			#FFA500	1
15	A0A144NVD6	CP014945	937	PF00175-PF00970	IPR039261-IPR001433-IPR008333-IPR001709-IPR017927-IPR017938-IPR033892	1164827	1165600	8668	9441	complement	circular	256	261164	Unreviewed	Ferredoxin--NADP(+) reductase	NAD_binding_1;FAD_binding_6		#B259B2,#003366	1
16	A0A144NVE4	CP014945	938	PF01980-PF18389	IPR036414-IPR023370-IPR041369-IPR040372-IPR036413	1166046	1166900	9887	10741	normal	circular	283	261164	Unreviewed	TsaA-like domain-containing protein	TrmO;TrmO_C		#7FFFBF,#8000FF	1
17	A0A144NVF5	CP014945	939	PF00437-PF05157	IPR001482-IPR007831-IPR003593-IPR037257-IPR027417	1167038	1168825	10879	12666	normal	circular	594	261164	Unreviewed	Type II secretion system protein E	T2SSE;T2SSE_N		#B25900,#592C00	1
18	A0A144NVG6	CP014945	940	PF01026	IPR001130-IPR032466-IPR015991	1168987	1169775	12828	13616	normal	circular	261	261164	Unreviewed	Putative deoxyribonuclease YcfH	TatD_DNase		#800000	1
19	A0A144NVH6	CP014945	941	PF00440	IPR001647-IPR009057	1170009	1170692	13850	14533	normal	circular	226	261164	Unreviewed	TetR family transcriptional regulator	TetR_N		#0080FF	1
20	A0A144NVI8	CP014945	942	PF07963	none	1170851	1171678	14692	15519	normal	circular	274	261164	Unreviewed	Uncharacterized protein	N_methyl		#FF4040	1
21	A0A2Z5C7W3	RCSC01000003	14	none	none	11123	11461	-6805	-6467	complement	linear	111	1639	Unreviewed	Uncharacterized protein			#FFA500	2
22	A0A3D7KGX6	RCSC01000003	15	none	none	11466	11669	-6462	-6259	complement	linear	66	1639	Unreviewed	Uridine kinase			#FFA500	2
23	A0A394ZTP0	RCSC01000003	16	none	none	11865	12302	-6063	-5626	complement	linear	144	1639	Unreviewed	Uncharacterized protein			#FFA500	2
24	A0A392XPZ3	RCSC01000003	17	none	none	12292	12765	-5636	-5163	complement	linear	156	1639	Unreviewed	Uncharacterized protein			#FFA500	2
25	A0A2Z5C2X9	RCSC01000003	18	none	none	12851	13270	-5077	-4658	complement	linear	138	1639	Unreviewed	Uncharacterized protein			#FFA500	2
26	A0A1S7FLU5	RCSC01000003	19	none	none	13307	13675	-4621	-4253	complement	linear	121	1639	Unreviewed	Uncharacterized protein			#FFA500	2
27	A0A393D6R6	RCSC01000003	20	none	none	13854	14183	-4074	-3745	complement	linear	108	1639	Unreviewed	Uncharacterized protein			#FFA500	2
28	A0A393CUH9	RCSC01000003	21	PF11328	IPR021477	14184	14468	-3744	-3460	complement	linear	93	1639	Unreviewed	DUF3130 family protein	DUF3130		#40FF40	2
29	A0A3D7VFD4	RCSC01000003	22	PF10544	IPR018306	14859	16013	-3069	-1915	complement	linear	383	1639	Unreviewed	GIY-YIG nuclease family protein	T5orf172		#00FF00	2
30	A0A3D7VES2	RCSC01000003	23	PF04851	IPR006935-IPR014001-IPR001650-IPR027417	16000	17931	-1928	3	complement	linear	642	1639	Unreviewed	ATP-dependent helicase	ResIII		#4040FF	2
31	A0A3D7VEQ5	RCSC01000003	25	PF00117-PF00958-PF02540	IPR014729-IPR029062-IPR022955-IPR017926-IPR001674-IPR022310-IPR025777-IPR004739	20950	22506	3022	4578	complement	linear	517	1639	Unreviewed	GMP synthase [glutamine-hydrolyzing]	GATase;GMP_synt_C;NAD_synthase		#004040,#400040,#404000	2
32	A0A3D7VGW0	RCSC01000003	26	PF02302	IPR003501-IPR013012-IPR036095	22635	23039	4707	5111	complement	linear	133	1639	Unreviewed	PTS sugar transporter subunit IIB	PTS_IIB		#804040	2
33	A0A0B8QY45	RCSC01000003	27	PF03992	IPR007138-IPR011008	23099	23407	5171	5479	complement	linear	101	1639	Unreviewed	Antibiotic biosynthesis monooxygenase	ABM		#408040	2
34	A0A0B8R280	RCSC01000003	28	PF02540	IPR014729-IPR022926-IPR022310-IPR003694	23420	24244	5492	6316	complement	linear	273	1639	Unreviewed	NH(3)-dependent NAD(+) synthetase	NAD_synthase		#404000	2
35	A0A0D8X9Q4	RCSC01000003	29	PF04095-PF17767-PF17956	IPR013785-IPR041525-IPR040727-IPR041619-IPR007229-IPR036068-IPR006405	24256	25746	6328	7818	complement	linear	495	1639	Unreviewed	Nicotinate phosphoribosyltransferase	NAPRTase;NAPRTase_N;NAPRTase_C		#404080,#40FFFF,#FF40FF	2
36	A0A0B8RDK0	RCSC01000003	30	PF01467	IPR014729-IPR004821-IPR006409	25864	26247	7936	8319	complement	linear	126	1639	Unreviewed	Glycerol-3-phosphate cytidylyltransferase	CTP_transf_like		#FF0040	2
37	A0A3D7KA67	RCSC01000003	31	PF04464	IPR043149-IPR043148-IPR007554	26312	27463	8384	9535	complement	linear	382	1639	Unreviewed	CDP-glycerol glycerophosphotransferase family protein	Glyphos_transf		#40FF00	2
38	A0A0B8QY49	RCSC01000003	32	PF04464	IPR043149-IPR043148-IPR007554	27476	28630	9548	10702	complement	linear	383	1639	Unreviewed	CDP-glycerol glycerophosphateglycerophosphotransferase	Glyphos_transf		#40FF00	2
39	A0A3A7GEL8	RCSC01000003	33	PF00535	IPR029044-IPR001173	28630	30009	10702	12081	complement	linear	458	1639	Unreviewed	Glycosyltransferase family 2 protein	Glycos_transf_2		#0040FF	2
40	A0A3A7GLG3	RCSC01000003	34	PF08240-PF16912	IPR034710-IPR013154-IPR031640-IPR011032-IPR036291	30152	31177	12224	13249	complement	linear	340	1639	Unreviewed	Ribulose-5-phosphate reductase	ADH_N;Glu_dehyd_C		#FF8040,#40FF80	2
41	A0A1P8PHB0	CP015615	440	none	none	491851	492138	-11459	-11172	normal	circular	94	108981	Unreviewed	Uncharacterized protein			#FFA500	3
42	A0A1P8PHB3	CP015615	441	PF06067	IPR026325-IPR017686	492184	493227	-11126	-10083	normal	circular	346	108981	Unreviewed	Phage/plasmid-related protein	DUF932		#8040FF	3
43	A0A1P8PHA1	CP015615	442	PF09588	IPR011604-IPR019080-IPR011335-IPR017482	493382	494422	-9928	-8888	normal	circular	345	108981	Unreviewed	Phage-type endonuclease protein	YqaJ		#00FF40	3
44	A0A1P8PHC0	CP015615	443	none	none	494607	495548	-8703	-7762	normal	circular	312	108981	Unreviewed	Uncharacterized protein			#FFA500	3
45	A0A1P8PHB7	CP015615	444	PF07693	IPR011646-IPR027417	495851	497644	-7459	-5666	normal	circular	596	108981	Unreviewed	KAP family P-loop domain-containing protein	KAP_NTPase		#4000FF	3
46	A0A1P8PHA8	CP015615	445	none	none	497674	498438	-5636	-4872	normal	circular	253	108981	Unreviewed	Uncharacterized protein			#FFA500	3
47	A0A1P8PHC5	CP015615	446	PF06508	IPR014729-IPR018317	498431	499756	-4879	-3554	normal	circular	440	108981	Unreviewed	7-cyano-7-deazaguanine synthase	QueC		#FF4000	3
48	A0A1P8PHB4	CP015615	447	PF01026	IPR001130-IPR032466	499756	500490	-3554	-2820	normal	circular	243	108981	Unreviewed	Deoxyribonuclease TatD-related protein	TatD_DNase		#800000	3
49	A0A1P8PHB6	CP015615	448	PF13683	IPR001584-IPR038965-IPR012337	500504	500734	-2806	-2576	normal	circular	75	108981	Unreviewed	Transposase domain-containing protein	rve_3		#000040	3
50	A0A1P8PHB2	CP015615	449	PF00753-PF14863-PF14864	IPR038536-IPR036527-IPR001279-IPR029228-IPR029229-IPR036866	500816	502771	-2494	-539	normal	circular	650	108981	Unreviewed	Alkyl sulfatase beta-lactamase family hydrolase protein	Lactamase_B;Alkyl_sulf_dimr;Alkyl_sulf_C		#400000,#004000,#008040	3
51	A0A1P8PHC2	CP015615	451	none	IPR014001-IPR027417	506008	507939	2698	4629	normal	circular	642	108981	Unreviewed	ATP-dependent helicase YeeB			#FFA500	3
52	A0A1P8PHB1	CP015615	452	none	none	507943	508230	4633	4920	normal	circular	94	108981	Unreviewed	Uncharacterized protein			#FFA500	3
53	A0A1P8PHC8	CP015615	453	PF10544	IPR018306	508235	509149	4925	5839	normal	circular	303	108981	Unreviewed	GIY-YIG nuclease protein YeeC	T5orf172		#00FF00	3
54	A0A1P8PHC7	CP015615	454	PF00078	IPR000477	509537	510817	6227	7507	normal	circular	425	108981	Unreviewed	Reverse transcriptase domain-containing protein	RVT_1		#400080	3
55	A0A1P8PHB9	CP015615	455	PF01609-PF13340	IPR002559-IPR025161	510885	511631	7575	8321	normal	circular	247	108981	Unreviewed	Transposase protein	DDE_Tnp_1;DUF4096		#804000,#80FF40	3
56	A0A1P8PHD5	CP015615	456	none	none	511651	511896	8341	8586	normal	circular	80	108981	Unreviewed	Uncharacterized protein			#FFA500	3
57	A0A1P8PHC4	CP015615	457	PF12625-PF12833	IPR032687-IPR018060-IPR020449-IPR009057	511998	513017	8688	9707	complement	circular	338	108981	Unreviewed	AraC family transcriptional regulator protein	Arabinose_bd;HTH_18		#4080FF,#FF4080	3
58	A0A1P8PHC6	CP015615	458	PF00171	IPR016163-IPR016162-IPR015590-IPR012394-IPR016161	513171	514616	9861	11306	normal	circular	480	108981	Unreviewed	Aldehyde dehydrogenase	Aldedh		#800040	3
59	A0A1P8PHC3	CP015615	459	PF00732-PF05199	IPR036188-IPR000172-IPR007867	514731	516449	11421	13139	normal	circular	571	108981	Unreviewed	Glucose-methanol-choline oxidoreductase protein	GMC_oxred_N;GMC_oxred_C		#408000,#004080	3
60	A0A1P8PHC9	CP015615	460	PF01609-PF13340	IPR002559-IPR025161	516768	517514	13458	14204	complement	circular	247	108981	Unreviewed	Transposase protein	DDE_Tnp_1;DUF4096		#804000,#80FF40	3
61	A0A0F2D260	NCUV01000024	23	PF01895	IPR038078-IPR026022-IPR028366	17354	18007	-9778	-9125	normal	linear	216	1891914	Unreviewed	Phosphate-specific transport system accessory protein PhoU	PhoU		#808040	4
62	A0A1X1IAX3	NCUV01000024	24	PF00497	IPR001638-IPR001320	18166	18981	-8966	-8151	normal	linear	270	1891914	Unreviewed	Amino acid ABC transporter substrate-binding protein	SBP_bac_3		#408080	4
63	A0A1X1IAX8	NCUV01000024	25	PF00155-PF00392	IPR036388-IPR015421-IPR004839-IPR000524-IPR036390-IPR015424	19001	20272	-8131	-6860	complement	linear	422	1891914	Unreviewed	GntR family transcriptional regulator	Aminotran_1_2;GntR		#804080,#FFC0C0	4
64	A0A0F2D557	NCUV01000024	26	PF03306	IPR005128	20417	21148	-6715	-5984	normal	linear	242	1891914	Unreviewed	Alpha-acetolactate decarboxylase	AAL_decarboxy		#C0FFC0	4
65	A0A1X1IAU9	NCUV01000024	27	PF10086	IPR011397	21158	21910	-5974	-5222	normal	linear	249	1891914	Unreviewed	YhfC family intramembrane metalloprotease	YhfC		#C0C0FF	4
66	A0A1X1IAR1	NCUV01000024	28	PF01565-PF02873	IPR016167-IPR016169-IPR036635-IPR003170-IPR006094-IPR011601-IPR016166-IPR036318	22022	22927	-5110	-4205	normal	linear	300	1891914	Unreviewed	UDP-N-acetylenolpyruvoylglucosamine reductase	FAD_binding_4;MurB_C		#00C0C0,#C000C0	4
67	A0A1X1IAZ3	NCUV01000024	29	PF00005-PF08402	IPR003439-IPR013611-IPR017879-IPR003593-IPR008995-IPR027417	23087	24244	-4045	-2888	normal	linear	384	1891914	Unreviewed	Spermidine/putrescine import ATP-binding protein PotA	ABC_tran;TOBE_2		#C0C000,#80C0C0	4
68	A0A1X1I9M6	NCUV01000024	30	PF00528	IPR035906-IPR000515	24225	25031	-2907	-2101	normal	linear	267	1891914	Unreviewed	Spermidine/putrescine ABC transporter permease	BPD_transp_1		#C080C0	4
69	A0A1X1IAM0	NCUV01000024	31	PF00528	IPR035906-IPR000515	25028	25801	-2104	-1331	normal	linear	256	1891914	Unreviewed	Spermidine/putrescine ABC transporter permease PotC	BPD_transp_1		#C080C0	4
70	A0A1X1IAT8	NCUV01000024	32	PF13416	IPR006059-IPR001188	25798	26868	-1334	-264	normal	linear	355	1891914	Unreviewed	Spermidine/putrescine ABC transporter substrate-binding protein	SBP_bac_8		#C0C080	4
71	A0A1X1IAY4	NCUV01000024	34	none	IPR027417	29921	31852	2789	4720	normal	linear	642	1891914	Unreviewed	ATP-dependent helicase			#FFA500	4
72	A0A1X1IAY7	NCUV01000024	35	PF10544	IPR018306	31845	32990	4713	5858	normal	linear	380	1891914	Unreviewed	T5orf172 domain-containing protein	T5orf172		#00FF00	4
73	A0A1X1IAR8	NCUV01000024	36	none	none	33063	33368	5931	6236	normal	linear	100	1891914	Unreviewed	Uncharacterized protein			#FFA500	4
74	A0A1X1IAV9	NCUV01000024	37	PF04525	IPR038595-IPR007612-IPR025659	33755	34240	6623	7108	normal	linear	160	1891914	Unreviewed	UDP-N-acetylenolpyruvoylglucosamine reductase	LOR		#40C0C0	4
75	A0A1X1IAS3	NCUV01000024	38	PF01411-PF02272-PF07973	IPR023033-IPR018164-IPR003156-IPR012947-IPR002318-IPR018165-IPR018162-IPR009000-IPR018163	34261	36879	7129	9747	normal	linear	871	1891914	Unreviewed	Alanine--tRNA ligase	tRNA-synt_2c;DHHA1;tRNA_SAD		#C040C0,#C0C040,#C0FFFF	4
76	A0A1X1IB06	NCUV01000024	39	PF00128-PF09154	IPR013780-IPR006047-IPR015237-IPR013776-IPR006046-IPR017853	36969	38423	9837	11291	complement	linear	483	1891914	Unreviewed	Alpha-amylase	Alpha-amylase;DUF1939		#FFC0FF,#FF00C0	4
77	A0A1X1IBV1	NCUV01000024	40	PF10672-PF17785	IPR036974-IPR019614-IPR041532-IPR029063-IPR015947	38687	39859	11555	12727	normal	linear	389	1891914	Unreviewed	SAM-dependent methyltransferase	Methyltrans_SAM;PUA_3		#C0FF00,#00C0FF	4
78	A0A1X1IAN5	NCUV01000024	41	PF01487	IPR013785-IPR001381	39856	40533	12724	13401	normal	linear	224	1891914	Unreviewed	3-dehydroquinate dehydratase	DHquinase_I		#FF80C0	4
79	A0A1X1IAM7	NCUV01000024	42	PF08501-PF18317	IPR022893-IPR013708-IPR041121-IPR036291-IPR011342	40523	41377	13391	14245	normal	linear	283	1891914	Unreviewed	Shikimate dehydrogenase (NADP(+))	Shikimate_dh_N;SDH_C		#C0FF80,#80C0FF	4
80	A0A1X1HZX7	NCUV01000024	43	PF01761	IPR016037-IPR030960-IPR030963	41396	42463	14264	15331	normal	linear	354	1891914	Unreviewed	3-dehydroquinate synthase	DHQ_synthase		#FF40C0	4
81	A0A2D3W4C3	DLUF01000019	1	none	none	1	918	-8123	-7206	normal	linear	304	2015905	Unreviewed	Uncharacterized protein			#FFA500	5
82	A0A2D3WDX6	DLUF01000019	2	PF10544	IPR018306	967	2133	-7157	-5991	complement	linear	387	2015905	Unreviewed	T5orf172 domain-containing protein	T5orf172		#00FF00	5
83	A0A2D3W830	DLUF01000019	3	none	IPR014001-IPR027417	2126	4048	-5998	-4076	complement	linear	639	2015905	Unreviewed	ATP-dependent helicase			#FFA500	5
84	A0A2D3W1K2	DLUF01000019	4	PF02661-PF13412-PF13784	IPR036388-IPR036597-IPR003812-IPR025758-IPR026287-IPR040198-IPR036390	4219	5355	-3905	-2769	complement	linear	377	2015905	Unreviewed	Cell filamentation protein Fic	Fic;HTH_24;Fic_N		#C0FF40,#40C0FF,#00FFC0	5
85	A0A2D3W1H8	DLUF01000019	7	PF13676	IPR035897-IPR000157	6398	7240	-1726	-884	complement	linear	279	2015905	Unreviewed	TIR domain-containing protein	TIR_2		#C000FF	5
86	A0A2D3WFH6	DLUF01000019	8	none	none	7240	8127	-884	3	complement	linear	294	2015905	Unreviewed	Uncharacterized protein			#FFA500	5
87	A0A4Z0WUB2	SRNR01000013	1	PF12323	IPR021027	1	403	-8451	-8049	complement	linear	133	1623	Unreviewed	Transposase	HTH_OrfB_IS605		#FFC000	6
88	A0A4Z0X6D7	SRNR01000013	10	none	none	11129	11317	2677	2865	complement	linear	61	1623	Unreviewed	Uncharacterized protein			#FFA500	6
89	A0A4Z0WUP9	SRNR01000013	11	PF00176-PF00271	IPR038718-IPR000330-IPR001650-IPR014001-IPR010995-IPR027417	11694	13844	3242	5392	complement	linear	715	1623	Unreviewed	RNA helicase	SNF2_N;Helicase_C		#0000C0,#C00000	6
90	A0A4Z0X223	SRNR01000013	12	none	none	13997	14227	5545	5775	complement	linear	75	1623	Unreviewed	Uncharacterized protein			#FFA500	6
91	A0A4Z0WUB8	SRNR01000013	13	PF12668	IPR024269	14298	14522	5846	6070	complement	linear	73	1623	Unreviewed	DUF3791 domain-containing protein	DUF3791		#00C000	6
92	A0A4Z0X4E5	SRNR01000013	14	PF13673	IPR000182-IPR016181	14683	15096	6231	6644	complement	linear	136	1623	Unreviewed	N-acetyltransferase	Acetyltransf_10		#0080C0	6
93	A0A4Z0X1Q5	SRNR01000013	15	PF00248	IPR036812-IPR023210-IPR020471	15247	16110	6795	7658	complement	linear	286	1623	Unreviewed	Aldo/keto reductase	Aldo_ket_red		#C00080	6
94	A0A4Z0X399	SRNR01000013	19	PF13673	IPR000182-IPR016181	16911	17336	8459	8884	complement	linear	140	1623	Unreviewed	N-acetyltransferase	Acetyltransf_10		#0080C0	6
95	A0A4Z0X4D4	SRNR01000013	3	PF13673	IPR000182-IPR016181	1501	1926	-6951	-6526	complement	linear	140	1623	Unreviewed	N-acetyltransferase	Acetyltransf_10		#0080C0	6
96	A0A4Z0X1P3	SRNR01000013	5	PF07859	IPR029058-IPR013094	2363	3277	-6089	-5175	complement	linear	303	1623	Unreviewed	Alpha/beta hydrolase	Abhydrolase_3		#80C000	6
97	A0A4Z0X389	SRNR01000013	6	none	none	3776	4834	-4676	-3618	normal	linear	351	1623	Unreviewed	Uncharacterized protein			#FFA500	6
98	A0A4Z0X050	SRNR01000013	7	PF10544	IPR018306	5173	6360	-3279	-2092	complement	linear	394	1623	Unreviewed	GIY-YIG nuclease family protein	T5orf172		#00FF00	6
99	A0A4Z0WSZ3	SRNR01000013	8	PF04851	IPR006935-IPR014001-IPR001650-IPR027417	6350	8332	-2102	-120	complement	linear	659	1623	Unreviewed	ATP-dependent helicase	ResIII		#4040FF	6
100	A0A5F0ADZ3	SOPV01000001	1687	none	none	1760127	1761059	-6881	-5949	normal	linear	309	2555725	Unreviewed	Uncharacterized protein			#FFA500	7
101	A0A5F0AD45	SOPV01000001	1688	none	none	1761081	1761377	-5927	-5631	normal	linear	97	2555725	Unreviewed	Uncharacterized protein			#FFA500	7
102	A0A5F0AI87	SOPV01000001	1689	PF00106	IPR002347-IPR036291	1761439	1762440	-5569	-4568	complement	linear	332	2555725	Unreviewed	SDR family NAD(P)-dependent oxidoreductase	adh_short		#0040C0	7
103	A0A5F0AHM3	SOPV01000001	1690	PF00440-PF16859	IPR001647-IPR011075-IPR009057-IPR036271	1762564	1763097	-4444	-3911	normal	linear	176	2555725	Unreviewed	TetR/AcrR family transcriptional regulator	TetR_N;TetR_C_11		#0080FF,#C00040	7
104	A0A5F0AL07	SOPV01000001	1691	none	none	1763118	1763483	-3890	-3525	complement	linear	120	2555725	Unreviewed	Uncharacterized protein			#FFA500	7
105	A0A5F0AJC1	SOPV01000001	1692	none	none	1763692	1764636	-3316	-2372	complement	linear	313	2555725	Unreviewed	Uncharacterized protein			#FFA500	7
106	A0A5F0AF68	SOPV01000001	1693	none	none	1764697	1764918	-2311	-2090	complement	linear	72	2555725	Unreviewed	Uncharacterized protein			#FFA500	7
107	A0A5F0AL08	SOPV01000001	1694	PF13826	IPR025444	1765015	1765527	-1993	-1481	complement	linear	169	2555725	Unreviewed	DUF4188 domain-containing protein	DUF4188		#40C000	7
108	A0A5F0AHQ8	SOPV01000001	1695	PF13411	IPR000551-IPR009061	1765598	1766206	-1410	-802	normal	linear	201	2555725	Unreviewed	MerR family transcriptional regulator	MerR_1		#80FFC0	7
109	A0A5F0AFY2	SOPV01000001	1696	none	none	1766203	1766673	-805	-335	complement	linear	155	2555725	Unreviewed	Uncharacterized protein			#FFA500	7
110	A0A5F0AE04	SOPV01000001	1698	none	IPR014001-IPR027417	1769725	1771710	2717	4702	normal	linear	660	2555725	Unreviewed	ATP-dependent helicase			#FFA500	7
111	A0A5F0ANH9	SOPV01000001	1699	PF10544	IPR018306	1771776	1772894	4768	5886	normal	linear	371	2555725	Unreviewed	GIY-YIG nuclease family protein	T5orf172		#00FF00	7
112	A0A5F0AD53	SOPV01000001	1700	none	none	1773352	1773579	6344	6571	complement	linear	74	2555725	Unreviewed	Uncharacterized protein			#FFA500	7
113	A0A5F0AI94	SOPV01000001	1701	PF01844	IPR002711-IPR003615	1773579	1774172	6571	7164	complement	linear	196	2555725	Unreviewed	HNH endonuclease	HNH		#C080FF	7
114	A0A5F0AL17	SOPV01000001	1702	PF00533-PF00929	IPR036397-IPR036420-IPR001357-IPR013520-IPR029024-IPR012337	1774244	1775458	7236	8450	normal	linear	403	2555725	Unreviewed	DNA polymerase III subunit epsilon	BRCT;RNase_T		#FFC080,#8000C0	7
115	A0A5F0AJD3	SOPV01000001	1703	PF11784-PF13086-PF13087-PF13195-PF18731-PF18741	IPR021754-IPR041677-IPR041679-IPR025103-IPR041650-IPR027417	1775605	1782162	8597	15154	complement	linear	2184	2555725	Unreviewed	DUF3320 domain-containing protein	DUF3320;AAA_11;AAA_12;DUF4011;HEPN_Swt1;MTES_1575		#C08000,#00C080,#8080C0,#C08080,#80C080,#8040C0	7
116	A0A5F0AF78	SOPV01000001	1704	PF03235	IPR004919	1782239	1784074	15231	17066	complement	linear	610	2555725	Unreviewed	DUF262 domain-containing protein	DUF262		#C08040	7
117	A0A5F0AL18	SOPV01000001	1705	none	none	1784071	1785360	17063	18352	complement	linear	428	2555725	Unreviewed	Uncharacterized protein			#FFA500	7
118	A0A5F0AQU9	SOPV01000001	1706	none	none	1785576	1786028	18568	19020	normal	linear	149	2555725	Unreviewed	Uncharacterized protein			#FFA500	7
119	A0A5F0AHR9	SOPV01000001	1707	none	none	1786145	1786660	19137	19652	normal	linear	170	2555725	Unreviewed	Uncharacterized protein			#FFA500	7
120	A0A1A0XAN0	LZTD01000100	23	PF01446	IPR000989	22541	24247	-9629	-7923	normal	linear	567	1834091	Unreviewed	Replication protein	Rep_1		#40C080	8
121	A0A1A0X9U6	LZTD01000100	24	PF01381	IPR010982-IPR001387	24279	24557	-7891	-7613	complement	linear	91	1834091	Unreviewed	Transcriptional regulator	HTH_3		#40FFC0	8
122	A0A1A0XA42	LZTD01000100	25	none	none	25020	25364	-7150	-6806	complement	linear	113	1834091	Unreviewed	Uncharacterized protein			#FFA500	8
123	A0A1A0X9X1	LZTD01000100	26	PF01230	IPR036265-IPR001310-IPR011146	25515	25991	-6655	-6179	complement	linear	157	1834091	Unreviewed	HIT family hydrolase	HIT		#C040FF	8
124	A0A1A0XAF9	LZTD01000100	27	none	none	25988	26827	-6182	-5343	complement	linear	278	1834091	Unreviewed	Uncharacterized protein			#FFA500	8
125	A0A1A0X9G2	LZTD01000100	28	PF08937	IPR015032	26827	27342	-5343	-4828	complement	linear	170	1834091	Unreviewed	Molecular chaperone Tir	DUF1863		#FFC040	8
126	A0A1A0XB19	LZTD01000100	29	PF00665-PF13276	IPR036397-IPR001584-IPR025948-IPR012337	27659	28534	-4511	-3636	complement	linear	290	1834091	Unreviewed	Integrase	rve;HTH_21		#4000C0,#C04000	8
127	A0A1A0XAN5	LZTD01000100	30	PF01527	IPR036388-IPR002514-IPR009057	28549	28866	-3621	-3304	complement	linear	104	1834091	Unreviewed	Transposase	HTH_Tnp_1		#00C040	8
128	A0A1A0XA47	LZTD01000100	31	PF10544	IPR018306	29010	30209	-3160	-1961	complement	linear	398	1834091	Unreviewed	Helicase	T5orf172		#00FF00	8
129	A0A1A0X9X6	LZTD01000100	32	none	IPR027417	30206	32173	-1964	3	complement	linear	654	1834091	Unreviewed	ATP-dependent helicase			#FFA500	8
130	A0A1A0XAG4	LZTD01000100	34	none	none	35166	36125	2996	3955	complement	linear	318	1834091	Unreviewed	Uncharacterized protein			#FFA500	8
131	A0A1A0X9G7	LZTD01000100	35	none	none	36250	36627	4080	4457	normal	linear	124	1834091	Unreviewed	Uncharacterized protein			#FFA500	8
132	A0A1A0XAN9	LZTD01000100	36	none	IPR002543-IPR027417	37390	38160	5220	5990	normal	linear	255	1834091	Unreviewed	FtsK domain-containing protein			#FFA500	8
133	A0A1A0XA52	LZTD01000100	37	PF00589-PF14659	IPR010998-IPR013762-IPR002104-IPR004107-IPR011010	38376	39494	6206	7324	normal	linear	371	1834091	Unreviewed	Integrase	Phage_integrase;Phage_int_SAM_3		#00FFFF,#4080C0	8
134	A0A1A0XAB7	LZTD01000100	38	PF01844-PF02720	IPR002711-IPR003870-IPR003615	40207	41598	8037	9428	complement	linear	462	1834091	Unreviewed	HNH endonuclease	HNH;DUF222		#C080FF,#C04080	8
135	A0A1A0X9Y1	LZTD01000100	39	PF02566	IPR015946-IPR003718-IPR019953-IPR036102	41710	42132	9540	9962	complement	linear	139	1834091	Unreviewed	Organic hydroperoxide resistance protein	OsmC		#80C040	8
136	A0A1A0XAH1	LZTD01000100	40	PF01047	IPR036388-IPR000835-IPR036390	42150	42611	9980	10441	complement	linear	152	1834091	Unreviewed	Transcriptional regulator	MarR		#4040C0	8
137	A0A1A0X9H2	LZTD01000100	41	PF01872	IPR024072-IPR002734	42703	43251	10533	11081	complement	linear	181	1834091	Unreviewed	Deaminase	RibD_C		#C04040	8
138	A0A1A0XAP4	LZTD01000100	42	PF01636	IPR002575-IPR011009-IPR041726	43262	44335	11092	12165	complement	linear	356	1834091	Unreviewed	Acyl-CoA dehydrogenase	APH		#40C040	8
139	A0A1A0XA56	LZTD01000100	43	none	none	44341	45459	12171	13289	complement	linear	371	1834091	Unreviewed	Uncharacterized protein			#FFA500	8
140	C6CCG4	CP001654	2988	PF01276-PF03709-PF03711	IPR027464-IPR015421-IPR015422-IPR000310-IPR005308-IPR008286-IPR011193-IPR011006-IPR015424-IPR036633	3529017	3531170	-10679	-8526	complement	circular	716	579405	Unreviewed	Ornithine decarboxylase	OKR_DC_1;OKR_DC_1_N;OKR_DC_1_C		#202020,#FF2020,#20FF20	9
141	C6CCG5	CP001654	2989	PF00589-PF13356	IPR010998-IPR013762-IPR038488-IPR002104-IPR025166-IPR011010	3532001	3533260	-7695	-6436	normal	circular	418	579405	Unreviewed	Integrase family protein	Phage_integrase;Arm-DNA-bind_3		#00FFFF,#FFC0CB	9
142	C6CCG6	CP001654	2990	PF13132	IPR025030	3533368	3533562	-6328	-6134	complement	circular	63	579405	Unreviewed	DUF3950 domain-containing protein	DUF3950		#FF8800	9
143	C6CCG7	CP001654	2991	none	none	3533748	3534089	-5948	-5607	normal	circular	112	579405	Unreviewed	Uncharacterized protein			#FFA500	9
144	C6CCG8	CP001654	2992	none	none	3534265	3534882	-5431	-4814	normal	circular	204	579405	Unreviewed	Uncharacterized protein			#FFA500	9
145	C6CCG9	CP001654	2993	none	none	3534978	3535721	-4718	-3975	normal	circular	246	579405	Unreviewed	Putative MobC mobilization protein			#FFA500	9
146	C6CCH0	CP001654	2994	PF07362	IPR009956	3535780	3535998	-3916	-3698	normal	circular	71	579405	Unreviewed	Post-segregation antitoxin CcdA	CcdA		#E32636	9
147	C6CCH1	CP001654	2995	PF01845	IPR011067-IPR002712	3536001	3536306	-3695	-3390	normal	circular	100	579405	Unreviewed	CcdB protein	CcdB		#EFDECD	9
148	C6CCH2	CP001654	2996	PF10544	IPR018306	3536433	3537692	-3263	-2004	complement	circular	418	579405	Unreviewed	T5orf172 domain-containing protein	T5orf172		#00FF00	9
149	C6CCH3	CP001654	2997	PF00271	IPR001650-IPR014001-IPR027417	3537694	3539703	-2002	7	complement	circular	668	579405	Unreviewed	DEAD-like helicase	Helicase_C		#C00000	9
150	C6CCH5	CP001654	2999	PF00239-PF02796	IPR036162-IPR006119-IPR006120-IPR009057	3542567	3543136	2871	3440	normal	circular	188	579405	Unreviewed	Resolvase domain protein	Resolvase;HTH_7		#E52B50,#FFBF00	9
151	C6CCH6	CP001654	3000	PF04851	IPR006935-IPR027417	3543250	3546234	3554	6538	complement	circular	993	579405	Unreviewed	Type III site-specific deoxyribonuclease	ResIII		#4040FF	9
152	C6CCH7	CP001654	3001	PF01555	IPR002941-IPR002295-IPR029063	3546234	3548216	6538	8520	complement	circular	659	579405	Unreviewed	Site-specific DNA-methyltransferase (Adenine-specific)	N6_N4_Mtase		#FF033E	9
153	C6CCH8	CP001654	3002	PF00589	IPR010998-IPR013762-IPR002104-IPR011010	3548469	3549593	8773	9897	complement	circular	373	579405	Unreviewed	Integrase family protein	Phage_integrase		#00FFFF	9
154	C6CCH9	CP001654	3003	PF08681	IPR014795	3549711	3549935	10015	10239	complement	circular	73	579405	Unreviewed	Uncharacterized protein	DUF1778		#9966CC	9
155	C6CCI0	CP001654	3004	PF07514-PF07515	IPR036388-IPR011119-IPR011093-IPR036390-IPR022391	3551393	3552829	11697	13133	complement	circular	477	579405	Unreviewed	Uncharacterized protein	TraI_2;TraI_2_C		#A4C639,#F2F3F4	9
156	C6CCI1	CP001654	3005	none	none	3552922	3553554	13226	13858	normal	circular	209	579405	Unreviewed	Uncharacterized protein			#FFA500	9
157	C6CCI2	CP001654	3006	none	none	3553679	3554011	13983	14315	normal	circular	109	579405	Unreviewed	Uncharacterized protein			#FFA500	9
158	C6CCI3	CP001654	3007	PF02543-PF16861	IPR038152-IPR003696-IPR031730-IPR043129	3554574	3556646	14878	16950	complement	circular	689	579405	Unreviewed	Carbamoyltransferase	Carbam_trans_N;Carbam_trans_C		#CD9575,#915C83	9
159	C6CCI4	CP001654	3008	PF00501-PF00550-PF00668-PF00975	IPR023213-IPR042099-IPR029058-IPR000873-IPR009081-IPR001242-IPR001031-IPR020802-IPR036736-IPR010071	3556672	3560604	16976	20908	complement	circular	1309	579405	Unreviewed	Amino acid adenylation domain protein	AMP-binding;PP-binding;Condensation;Thioesterase		#FAEBD7,#8DB600,#FBCEB1,#7FFFD4	9
160	R2Q599	AJAP01000011	101	PF01527	IPR002514-IPR009057	98534	98797	2708	2971	normal	linear	86	1158606	Unreviewed	Uncharacterized protein	HTH_Tnp_1		#00C040	10
161	R2PVL1	AJAP01000011	90	PF10926	IPR021229	86480	87622	-9346	-8204	complement	linear	379	1158606	Unreviewed	Uncharacterized protein	DUF2800		#4B5320	10
162	R2SGD2	AJAP01000011	91	none	none	87623	87937	-8203	-7889	complement	linear	103	1158606	Unreviewed	Uncharacterized protein			#FFA500	10
163	R2RVB7	AJAP01000011	92	none	none	87942	88148	-7884	-7678	complement	linear	67	1158606	Unreviewed	Uncharacterized protein			#FFA500	10
164	R2S329	AJAP01000011	93	none	IPR036388-IPR013324	88246	88863	-7580	-6963	complement	linear	204	1158606	Unreviewed	Uncharacterized protein			#FFA500	10
165	R2PRR3	AJAP01000011	94	none	none	89258	90208	-6568	-5618	normal	linear	315	1158606	Unreviewed	Uncharacterized protein			#FFA500	10
166	R2PVL9	AJAP01000011	95	none	none	90201	90647	-5625	-5179	normal	linear	147	1158606	Unreviewed	Uncharacterized protein			#FFA500	10
167	R2SGD7	AJAP01000011	96	PF13476	IPR038729-IPR027417	90650	92482	-5176	-3344	normal	linear	609	1158606	Unreviewed	AAA_23 domain-containing protein	AAA_23		#E9D66B	10
168	R2RVC2	AJAP01000011	97	PF13443	IPR010982-IPR001387	92498	92701	-3328	-3125	normal	linear	66	1158606	Unreviewed	HTH cro/C1-type domain-containing protein	HTH_26		#87A96B	10
169	R2S334	AJAP01000011	98	PF10544	IPR018306	92749	93888	-3077	-1938	complement	linear	378	1158606	Unreviewed	T5orf172 domain-containing protein	T5orf172		#00FF00	10
170	R2PRR6	AJAP01000011	99	PF04851	IPR006935-IPR014001-IPR001650-IPR027417	93878	95833	-1948	7	complement	linear	650	1158606	Unreviewed	Uncharacterized protein	ResIII		#4040FF	10
171	A0A2D4ZX13	NYUV01000061	10	PF00342	IPR001672-IPR035476-IPR035482	5845	7134	-9939	-8650	complement	linear	428	1898104	Unreviewed	Glucose-6-phosphate isomerase	PGI		#FF9966	11
172	A0A2D4ZX60	NYUV01000061	11	PF00365	IPR012828-IPR000023-IPR012003-IPR022953-IPR035966	7134	8123	-8650	-7661	complement	linear	328	1898104	Unreviewed	ATP-dependent 6-phosphofructokinase	PFK		#A52A2A	11
173	A0A2D4ZX48	NYUV01000061	12	PF00348	IPR008949-IPR000092	8226	9245	-7558	-6539	normal	linear	338	1898104	Unreviewed	Polyprenyl synthetase	polyprenyl_synt		#FF2052	11
174	A0A2D4ZX14	NYUV01000061	13	PF00149	IPR029052-IPR004843	9251	10030	-6533	-5754	normal	linear	258	1898104	Unreviewed	Metallophos domain-containing protein	Metallophos		#007FFF	11
175	A0A2D4ZX55	NYUV01000061	14	PF00905-PF00912	IPR036950-IPR012338-IPR001460-IPR001264-IPR023346	10027	12375	-5757	-3409	normal	linear	781	1898104	Unreviewed	Uncharacterized protein	Transpeptidase;Transgly		#89CFF0,#A1CAF1	11
176	A0A2D4ZX94	NYUV01000061	15	PF00589-PF13495	IPR010998-IPR013762-IPR002104-IPR004107-IPR011010	12380	13216	-3404	-2568	complement	linear	277	1898104	Unreviewed	Uncharacterized protein	Phage_integrase;Phage_int_SAM_4		#00FFFF,#F4C2C2	11
177	A0A2D4ZX27	NYUV01000061	16	PF00027	IPR014710-IPR000595-IPR018490	13326	13892	-2458	-1892	normal	linear	187	1898104	Unreviewed	Cyclic nucleotide-binding domain-containing protein	cNMP_binding		#21ABCD	11
178	A0A2D4ZX49	NYUV01000061	17	none	none	14080	14568	-1704	-1216	normal	linear	161	1898104	Unreviewed	Phospholipase			#FFA500	11
179	A0A2D4ZX57	NYUV01000061	18	none	none	14561	15322	-1223	-462	normal	linear	252	1898104	Unreviewed	Uncharacterized protein			#FFA500	11
180	A0A2D4ZX32	NYUV01000061	19	PF01381	IPR010982-IPR001387	15578	15784	-206	0	normal	linear	67	1898104	Unreviewed	Transcriptional regulator	HTH_3		#40FFC0	11
181	A0A2D4ZX73	NYUV01000061	21	PF00271-PF04851	IPR001650-IPR006935-IPR014001-IPR027417	18535	20499	2751	4715	normal	linear	653	1898104	Unreviewed	ATP-dependent helicase	Helicase_C;ResIII		#C00000,#4040FF	11
182	A0A2D4ZX59	NYUV01000061	22	PF10544	IPR018306	20492	21703	4708	5919	normal	linear	402	1898104	Unreviewed	T5orf172 domain-containing protein	T5orf172		#00FF00	11
183	A0A384F9D0	CP011047	2155	PF06805	IPR010654	2242153	2242749	-12244	-11648	normal	circular	197	28141	Unreviewed	Phage tail assembly protein	Lambda_tail_I		#FAE7B5	12
184	A0A384FGX4	CP011047	2156	PF09327-PF13550	IPR015406-IPR032876-IPR003961	2242799	2245960	-11598	-8437	normal	circular	1052	28141	Unreviewed	Phage host specificity protein	DUF1983;Phage-tail_3		#FFE135,#98777B	12
185	A0A384ESQ3	CP011047	2157	none	none	2245960	2246250	-8437	-8147	normal	circular	95	28141	Unreviewed	Uncharacterized protein			#FFA500	12
186	A0A384FD57	CP011047	2158	none	none	2246354	2246941	-8043	-7456	normal	circular	194	28141	Unreviewed	Uncharacterized protein			#FFA500	12
187	A0A384ENJ4	CP011047	2159	PF07484	IPR037053-IPR011083	2246980	2247870	-7417	-6527	normal	circular	295	28141	Unreviewed	Collar domain-containing protein	Collar		#BCD4E6	12
188	A0A384EQ55	CP011047	2160	PF02413	IPR003458	2247870	2248451	-6527	-5946	normal	circular	192	28141	Unreviewed	Putative tail fiber assembly protein	Caudo_TAP		#9F8170	12
189	A0A384F5Q4	CP011047	2161	PF12728	IPR041657	2248908	2249099	-5489	-5298	complement	circular	62	28141	Unreviewed	Putative phage regulatory protein	HTH_17		#F5F5DC	12
190	A0A384EVL1	CP011047	2162	PF13737	IPR025668	2249707	2250630	-4690	-3767	complement	circular	306	28141	Unreviewed	Transposase	DDE_Tnp_1_5		#FFE4C4	12
191	A0A384F250	CP011047	2163	PF10544	IPR018306	2251079	2252329	-3318	-2068	complement	circular	415	28141	Unreviewed	T5orf172 domain-containing protein	T5orf172		#00FF00	12
192	A0A384EYU6	CP011047	2164	PF00271	IPR001650-IPR027417	2252331	2254340	-2066	-57	complement	circular	668	28141	Unreviewed	Helicase C-terminal domain-containing protein	Helicase_C		#C00000	12
193	A0A384FGY0	CP011047	2166	PF13589	IPR036890	2257272	2259209	2875	4812	complement	circular	644	28141	Unreviewed	Uncharacterized protein	HATPase_c_3		#3D2B1F	12
194	A0A384ESR0	CP011047	2167	PF03235-PF07510	IPR004919-IPR011089	2259202	2261205	4805	6808	complement	circular	666	28141	Unreviewed	Uncharacterized protein	DUF262;DUF1524		#C08040,#FE6F5E	12
195	A0A384FD66	CP011047	2168	PF00589	IPR013762-IPR002104-IPR011010	2261267	2261839	6870	7442	complement	circular	189	28141	Unreviewed	Phage integrase	Phage_integrase		#00FFFF	12
196	A0A384ENJ9	CP011047	2169	PF08273	IPR013237	2261805	2262530	7408	8133	complement	circular	240	28141	Unreviewed	DNA primase, phage-associated	Prim_Zn_Ribbon		#000000	12
197	A0A384F5Q9	CP011047	2170	PF17345	IPR035317	2262545	2262811	8148	8414	complement	circular	87	28141	Unreviewed	Uncharacterized protein	DUF5375		#FFEBCD	12
198	A0A384EQ59	CP011047	2171	none	none	2262698	2263054	8301	8657	normal	circular	117	28141	Unreviewed	Uncharacterized protein			#FFA500	12
199	A0A384EVL4	CP011047	2172	PF04606	IPR007684	2263051	2263296	8654	8899	normal	circular	80	28141	Unreviewed	Ogr_Delta domain-containing protein	Ogr_Delta		#318CE7	12
200	A0A384F253	CP011047	2173	PF07455	IPR038395-IPR010006	2263313	2263879	8916	9482	normal	circular	187	28141	Unreviewed	Phage polarity suppression protein	Psu		#ACE5EE	12
201	A0A384EYV2	CP011047	2174	PF02463-PF13263	IPR003395-IPR027417-IPR016195	2264202	2266955	9805	12558	normal	circular	916	28141	Unreviewed	SMC_N domain-containing protein	SMC_N;PHP_C		#FAF0BE,#A2A2D0	12
202	A0A384F9E3	CP011047	2175	PF00589-PF13356	IPR010998-IPR013762-IPR038488-IPR002104-IPR025166-IPR011010	2267005	2268267	12608	13870	complement	circular	419	28141	Unreviewed	Integrase	Phage_integrase;Arm-DNA-bind_3		#00FFFF,#FFC0CB	12
203	A0A355J169	DOAQ01000046	195	PF00696-PF00742-PF03447	IPR042199-IPR036393-IPR001048-IPR001342-IPR005106-IPR011147-IPR002912-IPR036291-IPR001341	214171	216600	-17375	-14946	normal	linear	808	2053594	Unreviewed	Bifunctional aspartate kinase/homoserine dehydrogenase I	AA_kinase;Homoserine_dh;NAD_binding_3		#6699CC,#0D98BA,#8A2BE2	13
204	A0A355J188	DOAQ01000046	196	PF01676-PF10143	IPR042253-IPR017850-IPR006124-IPR004456-IPR023665	216759	217976	-14787	-13570	normal	linear	404	2053594	Unreviewed	Cofactor-independent phosphoglycerate mutase	Metalloenzyme;PhosphMutase		#DE5D83,#79443B	13
205	A0A355J1R2	DOAQ01000046	197	PF00291-PF14821	IPR036052-IPR037158-IPR001926-IPR029144-IPR004450	218120	219418	-13426	-12128	normal	linear	431	2053594	Unreviewed	Threonine synthase	PALP;Thr_synth_N		#0095B6,#E3DAC9	13
206	A0A355J2V9	DOAQ01000046	198	PF12969	IPR024618	219598	221559	-11948	-9987	complement	linear	652	2053594	Unreviewed	DUF3857 domain-containing protein	DUF3857		#CC0000	13
207	A0A355J362	DOAQ01000046	199	PF12969	IPR024618-IPR038765	221561	223426	-9985	-8120	complement	linear	620	2053594	Unreviewed	DUF3857 domain-containing protein	DUF3857		#CC0000	13
208	A0A355J174	DOAQ01000046	200	none	none	223653	226397	-7893	-5149	complement	linear	913	2053594	Unreviewed	Uncharacterized protein			#FFA500	13
209	A0A355J196	DOAQ01000046	201	PF17761	IPR041527	226409	226912	-5137	-4634	complement	linear	166	2053594	Unreviewed	DUF1016_N domain-containing protein	DUF1016_N		#006A4E	13
210	A0A355J1R7	DOAQ01000046	202	PF10544	IPR018306	227394	228596	-4152	-2950	complement	linear	399	2053594	Unreviewed	T5orf172 domain-containing protein	T5orf172		#00FF00	13
211	A0A355J2W3	DOAQ01000046	203	PF00271-PF04851	IPR001650-IPR006935-IPR014001-IPR027417	228589	230553	-2957	-993	complement	linear	653	2053594	Unreviewed	ATP-dependent helicase	Helicase_C;ResIII		#C00000,#4040FF	13
212	A0A355J367	DOAQ01000046	204	PF13310	IPR011204	230555	231553	-991	7	complement	linear	331	2053594	Unreviewed	Cell filamentation protein Fic	Virulence_RhuM		#873260	13
213	A0A355J199	DOAQ01000046	206	none	none	234940	235416	3394	3870	complement	linear	157	2053594	Unreviewed	Uncharacterized protein			#FFA500	13
214	A0A355J1S1	DOAQ01000046	207	none	none	235462	235728	3916	4182	complement	linear	87	2053594	Unreviewed	Uncharacterized protein			#FFA500	13
215	A0A355J2W7	DOAQ01000046	208	PF01292	IPR011577-IPR016174	236211	236786	4665	5240	complement	linear	190	2053594	Unreviewed	Cytochrome B	Ni_hydr_CYTB		#0070FF	13
216	A0A355J373	DOAQ01000046	209	none	none	236888	238105	5342	6559	complement	linear	404	2053594	Unreviewed	Uncharacterized protein			#FFA500	13
217	A0A355J184	DOAQ01000046	210	PF00583	IPR000182-IPR016181	238245	238673	6699	7127	complement	linear	141	2053594	Unreviewed	GNAT family N-acetyltransferase	Acetyltransf_1		#B5A642	13
218	A0A355J1A3	DOAQ01000046	211	PF13847	IPR025714-IPR026669-IPR029063	238673	239491	7127	7945	complement	linear	271	2053594	Unreviewed	Arsenite S-adenosylmethyltransferase	Methyltransf_31		#CB4154	13
219	A0A355J1S7	DOAQ01000046	212	PF04542-PF08281	IPR036388-IPR007627-IPR013249-IPR039425-IPR013324-IPR013325-IPR014284-IPR014304	239844	240398	8298	8852	complement	linear	183	2053594	Unreviewed	RNA polymerase sigma factor SigZ	Sigma70_r2;Sigma70_r4_2		#1DACD6,#66FF00	13
220	A0A355J2X3	DOAQ01000046	213	PF01177	IPR015942-IPR004380-IPR001920	240512	241216	8966	9670	complement	linear	233	2053594	Unreviewed	Aspartate racemase	Asp_Glu_race		#BF94E4	13
221	A0A355J377	DOAQ01000046	214	PF02900	IPR004183-IPR014436	241526	242416	9980	10870	normal	linear	295	2053594	Unreviewed	4,5-DOPA dioxygenase extradiol	LigB		#C32148	13
222	A0A355J190	DOAQ01000046	215	PF01061	IPR013525-IPR000412	242460	243227	10914	11681	complement	linear	254	2053594	Unreviewed	Transport permease protein	ABC2_membrane		#FF007F	13
223	A0A2A2X6J7	LXZE01000088	11	PF04851	IPR006935-IPR014001-IPR001650-IPR027417	9184	11142	1980	3938	normal	linear	651	1624	Unreviewed	ATP-dependent helicase	ResIII		#4040FF	14
224	A0A2A2X6F6	LXZE01000088	12	PF10544	IPR018306	11135	12337	3931	5133	normal	linear	399	1624	Unreviewed	T5orf172 domain-containing protein	T5orf172		#00FF00	14
225	A0A2A2X6M9	LXZE01000088	13	none	none	12406	15702	5202	8498	normal	linear	1097	1624	Unreviewed	Uncharacterized protein			#FFA500	14
226	A0A2A2X6G5	LXZE01000088	14	none	none	15790	18129	8586	10925	normal	linear	778	1624	Unreviewed	Uncharacterized protein			#FFA500	14
227	A0A2A2X6G0	LXZE01000088	15	none	none	18153	18713	10949	11509	normal	linear	185	1624	Unreviewed	Uncharacterized protein			#FFA500	14
228	A0A2A2X6N7	LXZE01000088	17	PF02677	IPR003828	19930	20697	12726	13493	complement	linear	254	1624	Unreviewed	Epoxyqueuosine reductase QueH	QueH		#08E8DE	14
229	A0A2A2X6U0	LXZE01000088	18	PF08876	IPR014975	20761	21270	13557	14066	complement	linear	168	1624	Unreviewed	Uncharacterized protein	DUF1836		#D19FE8	14
230	A0A2A2WVK0	LXZE01000088	19	PF02645	IPR043168-IPR003797	21407	22261	14203	15057	normal	linear	283	1624	Unreviewed	Alanine aminotransferase	DegV		#F4BBFF	14
231	A0A2A2X6L9	LXZE01000088	2	PF01420	IPR000055	453	1010	-6751	-6194	normal	linear	184	1624	Unreviewed	Type I restriction endonuclease	Methylase_S		#FF55A3	14
232	A0A2A2WVL1	LXZE01000088	20	PF13673	IPR000182-IPR016181	22449	22883	15245	15679	normal	linear	143	1624	Unreviewed	Acetyltransferase	Acetyltransf_10		#0080C0	14
233	A0A2A2X6F5	LXZE01000088	3	PF02384	IPR003356-IPR029063	1012	2403	-6192	-4801	normal	linear	462	1624	Unreviewed	Restriction endonuclease	N6_Mtase		#FF0000	14
234	A0A2A2X6F0	LXZE01000088	4	none	none	2421	2663	-4783	-4541	normal	linear	79	1624	Unreviewed	Uncharacterized protein			#FFA500	14
235	A0A2A2X6M8	LXZE01000088	5	none	none	2814	4778	-4390	-2426	normal	linear	653	1624	Unreviewed	Uncharacterized protein			#FFA500	14
236	A0A2A2X6T3	LXZE01000088	6	none	none	4765	5628	-2439	-1576	normal	linear	286	1624	Unreviewed	Uncharacterized protein			#FFA500	14
237	A0A2A2X6Q5	LXZE01000088	7	none	none	5690	6412	-1514	-792	normal	linear	239	1624	Unreviewed	Uncharacterized protein			#FFA500	14
238	A0A2A2X6N1	LXZE01000088	8	none	none	6479	6982	-725	-222	normal	linear	166	1624	Unreviewed	Type II restriction endonuclease subunit M			#FFA500	14
239	A0A1V9T5B6	LXZE01000088	9	none	none	6947	7147	-257	-57	complement	linear	65	1624	Unreviewed	Restriction endonuclease subunit M			#FFA500	14
240	A0A3M0AC09	REFJ01000001	656	PF14284	IPR025586	719837	721018	-10298	-9117	normal	linear	392	569599	Unreviewed	PcfJ-like protein	PcfJ		#FB607F	15
241	A0A3M0AEW4	REFJ01000001	657	none	none	721275	721661	-8860	-8474	normal	linear	127	569599	Unreviewed	Uncharacterized protein			#FFA500	15
242	A0A3M0AJF7	REFJ01000001	658	none	none	721688	721819	-8447	-8316	complement	linear	42	569599	Unreviewed	Uncharacterized protein			#FFA500	15
243	A0A3M0ADU4	REFJ01000001	659	none	none	721833	721982	-8302	-8153	complement	linear	48	569599	Unreviewed	Uncharacterized protein			#FFA500	15
244	A0A3M0ADX8	REFJ01000001	660	none	none	722064	722402	-8071	-7733	normal	linear	111	569599	Unreviewed	Uncharacterized protein			#FFA500	15
245	A0A3M0AJ13	REFJ01000001	661	PF13280	IPR026881-IPR016634	723135	724025	-7000	-6110	complement	linear	295	569599	Unreviewed	Putative DNA-binding transcriptional regulator YafY	WYL		#004225	15
246	A0A3M0AGM3	REFJ01000001	662	none	none	724146	725834	-5989	-4301	normal	linear	561	569599	Unreviewed	Uncharacterized protein			#FFA500	15
247	A0A3M0ACN3	REFJ01000001	663	none	none	726035	726235	-4100	-3900	normal	linear	65	569599	Unreviewed	Uncharacterized protein			#FFA500	15
248	A0A3M0AC26	REFJ01000001	664	PF07728	IPR011704-IPR027417	726432	728693	-3703	-1442	normal	linear	752	569599	Unreviewed	5-methylcytosine-specific restriction protein B	AAA_5		#CD7F32	15
249	A0A3M0AUR6	REFJ01000001	665	PF10117	IPR019292	728690	730078	-1445	-57	normal	linear	461	569599	Unreviewed	5-methylcytosine-specific restriction enzyme subunit McrC	McrBC		#FFC1CC	15
250	A0A3M0AEX5	REFJ01000001	667	PF00270	IPR011545-IPR014001-IPR001650-IPR027417	732851	734791	2716	4656	normal	linear	645	569599	Unreviewed	Superfamily II DNA or RNA helicase	DEAD		#E7FEFF	15
251	A0A3M0AJG6	REFJ01000001	668	PF10544	IPR018306	734791	736005	4656	5870	normal	linear	403	569599	Unreviewed	T5orf172 domain-containing protein	T5orf172		#00FF00	15
252	A0A3M0ADV3	REFJ01000001	669	none	none	736154	736480	6019	6345	complement	linear	107	569599	Unreviewed	Uncharacterized protein			#FFA500	15
253	A0A3M0ADZ0	REFJ01000001	670	PF12835	IPR010998-IPR013762-IPR024456-IPR011010	736477	737370	6342	7235	complement	linear	296	569599	Unreviewed	Integrase-like protein	Integrase_1		#F0DC82	15
254	A0A3M0AJ23	REFJ01000001	671	PF05930	IPR010260-IPR009061	737363	737554	7228	7419	complement	linear	62	569599	Unreviewed	AlpA family transcriptional regulator	Phage_AlpA		#FF69B4	15
255	A0A3M0AGN3	REFJ01000001	672	PF00589-PF13356	IPR010998-IPR013762-IPR038488-IPR002104-IPR025166-IPR011010	738176	739366	8041	9231	complement	linear	395	569599	Unreviewed	Integrase	Phage_integrase;Arm-DNA-bind_3		#00FFFF,#FFC0CB	15
256	A0A3M0ACP2	REFJ01000001	673	none	none	740325	741326	10190	11191	complement	linear	332	569599	Unreviewed	Uncharacterized protein			#FFA500	15
257	A0A3M0AC33	REFJ01000001	674	PF07786	IPR012429	741331	742509	11196	12374	complement	linear	391	569599	Unreviewed	Putative acyltransferase	DUF1624		#480607	15
258	A0A3M0AUS4	REFJ01000001	675	none	none	742606	743757	12471	13622	complement	linear	382	569599	Unreviewed	Uncharacterized protein			#FFA500	15
259	A0A3M0AC25	REFJ01000001	676	PF00209	IPR000175-IPR037272	744104	745462	13969	15327	complement	linear	451	569599	Unreviewed	NSS family neurotransmitter:Na+ symporter	SNF		#800020	15
260	A0A173LHT7	CP015961	285	none	none	315268	315429	-9199	-9038	normal	circular	52	499555	Unreviewed	Uncharacterized protein			#FFA500	16
261	A0A173LH39	CP015961	286	none	IPR014015-IPR027417	315502	317586	-8965	-6881	normal	circular	693	499555	Unreviewed	SF3 helicase domain-containing protein			#FFA500	16
262	A0A173LKH6	CP015961	287	none	none	317583	317789	-6884	-6678	normal	circular	67	499555	Unreviewed	Uncharacterized protein			#FFA500	16
263	A0A173LI27	CP015961	288	none	none	318914	319162	-5553	-5305	normal	circular	81	499555	Unreviewed	Uncharacterized protein			#FFA500	16
264	A0A173LK38	CP015961	289	none	none	319385	321118	-5082	-3349	normal	circular	576	499555	Unreviewed	Uncharacterized protein			#FFA500	16
265	A0A173LGV5	CP015961	290	none	none	321177	321851	-3290	-2616	complement	circular	223	499555	Unreviewed	Uncharacterized protein			#FFA500	16
266	A0A173LHM7	CP015961	291	none	none	321862	322002	-2605	-2465	complement	circular	45	499555	Unreviewed	Uncharacterized protein			#FFA500	16
267	A0A173LFW0	CP015961	292	PF13020	IPR024975	322308	323195	-2159	-1272	normal	circular	294	499555	Unreviewed	DUF3883 domain-containing protein	DUF3883		#DEB887	16
268	A0A173LFM8	CP015961	293	PF09954	IPR018691	323372	323617	-1095	-850	normal	circular	80	499555	Unreviewed	Uncharacterized protein	DUF2188		#CC5500	16
269	A0A173LIJ9	CP015961	294	PF08980-PF13676	IPR035897-IPR036488-IPR015073-IPR000157	323627	324406	-840	-61	normal	circular	258	499555	Unreviewed	TMV resistance protein N	DUF1883;TIR_2		#E97451,#C000FF	16
270	A0A173LH48	CP015961	296	none	IPR014001-IPR027417	327223	329196	2756	4729	normal	circular	656	499555	Unreviewed	Putative ATP-dependent helicase YeeB			#FFA500	16
271	A0A173LKI4	CP015961	297	PF10544	IPR018306	329232	330395	4765	5928	normal	circular	386	499555	Unreviewed	Uncharacterized protein YeeC	T5orf172		#00FF00	16
272	A0A173LI36	CP015961	298	none	none	330518	331180	6051	6713	normal	circular	219	499555	Unreviewed	Uncharacterized protein			#FFA500	16
273	A0A173LK48	CP015961	299	PF13166	IPR026866-IPR027417	331652	333940	7185	9473	normal	circular	761	499555	Unreviewed	AAA_13 domain-containing protein	AAA_13		#8A3324	16
274	A0A173LGW4	CP015961	300	PF01695	IPR002611-IPR028350-IPR027417	334450	335208	9983	10741	complement	circular	251	499555	Unreviewed	Insertion sequence IS408 putative ATP-binding protein	IstB_IS21		#BD33A4	16
275	A0A173LHN6	CP015961	301	PF00665	IPR001584-IPR012337	335205	336863	10738	12396	complement	circular	551	499555	Unreviewed	Putative transposase y4uI	rve		#4000C0	16
276	A0A173LFX0	CP015961	302	PF00872	IPR001207	337266	338210	12799	13743	complement	circular	313	499555	Unreviewed	Mutator family transposase	Transposase_mut		#702963	16
277	A0A173LIR8	CP015961	303	PF01527	IPR002514-IPR009057	338322	338630	13855	14163	normal	circular	101	499555	Unreviewed	Insertion element IS6110 uncharacterized 12.0 kDa protein	HTH_Tnp_1		#00C040	16
278	A0A173LIK9	CP015961	304	PF00665	IPR036397-IPR001584-IPR012337	338627	339487	14160	15020	normal	circular	285	499555	Unreviewed	Transposase InsF for insertion sequence IS3A	rve		#4000C0	16
279	A0A173LHW0	CP015961	305	PF00872	IPR001207	339512	339859	15045	15392	complement	circular	114	499555	Unreviewed	Mutator family transposase	Transposase_mut		#702963	16
280	N9AGU2	APPQ01000019	119	PF07728	IPR011704-IPR027417	122719	124362	-9939	-8296	complement	linear	546	1217988	Unreviewed	AAA_5 domain-containing protein	AAA_5		#CD7F32	17
281	N9ANN8	APPQ01000019	120	PF09397	IPR036388-IPR018541-IPR036390	124376	124585	-8282	-8073	complement	linear	68	1217988	Unreviewed	Ftsk_gamma domain-containing protein	FtsK_gamma		#007AA5	17
282	N8Z8U1	APPQ01000019	121	PF13672	IPR036457-IPR001932-IPR015655	124607	125368	-8051	-7290	complement	linear	252	1217988	Unreviewed	PPM-type phosphatase domain-containing protein	PP2C_2		#E03C31	17
283	N8Z8D9	APPQ01000019	122	PF02661	IPR036597-IPR003812-IPR040198	125556	126560	-7102	-6098	complement	linear	333	1217988	Unreviewed	Fido domain-containing protein	Fic		#C0FF40	17
284	N9AMU8	APPQ01000019	123	PF00078	IPR000477	126676	127944	-5982	-4714	complement	linear	421	1217988	Unreviewed	Reverse transcriptase domain-containing protein	RVT_1		#400080	17
285	N9AFV4	APPQ01000019	124	PF13737	IPR025668	128008	128877	-4650	-3781	normal	linear	288	1217988	Unreviewed	Tnp_DDE_dom domain-containing protein	DDE_Tnp_1_5		#FFE4C4	17
286	N9ANP1	APPQ01000019	125	none	none	128885	129124	-3773	-3534	complement	linear	78	1217988	Unreviewed	Uncharacterized protein			#FFA500	17
287	N8Z8U6	APPQ01000019	126	PF10544	IPR018306	129512	130426	-3146	-2232	complement	linear	303	1217988	Unreviewed	T5orf172 domain-containing protein	T5orf172		#00FF00	17
288	N8Z8E4	APPQ01000019	127	none	none	130431	130718	-2227	-1940	complement	linear	94	1217988	Unreviewed	Uncharacterized protein			#FFA500	17
289	N9AMV2	APPQ01000019	128	none	IPR014001-IPR027417	130722	132653	-1936	-5	complement	linear	642	1217988	Unreviewed	Helicase ATP-binding domain-containing protein			#FFA500	17
290	N9ANP5	APPQ01000019	130	PF01026	IPR001130-IPR032466	135555	136295	2897	3637	complement	linear	245	1217988	Unreviewed	Uncharacterized protein	TatD_DNase		#800000	17
291	N8Z8V0	APPQ01000019	131	PF06508	IPR014729-IPR018317	136295	137620	3637	4962	complement	linear	440	1217988	Unreviewed	7-cyano-7-deazaguanine synthase	QueC		#FF4000	17
292	N8Z8E8	APPQ01000019	132	none	none	137613	138377	4955	5719	complement	linear	253	1217988	Unreviewed	Uncharacterized protein			#FFA500	17
293	N9AMV6	APPQ01000019	133	PF07693	IPR011646-IPR027417	138405	140198	5747	7540	complement	linear	596	1217988	Unreviewed	KAP NTPase domain-containing protein	KAP_NTPase		#4000FF	17
294	N9AGV6	APPQ01000019	134	none	none	140501	141442	7843	8784	complement	linear	312	1217988	Unreviewed	Uncharacterized protein			#FFA500	17
295	N9ANQ1	APPQ01000019	135	PF09588	IPR011604-IPR019080-IPR011335-IPR017482	141627	142667	8969	10009	complement	linear	345	1217988	Unreviewed	YqaJ domain-containing protein	YqaJ		#00FF40	17
296	N8Z8V5	APPQ01000019	136	PF06067	IPR026325-IPR017686	142836	143879	10178	11221	complement	linear	346	1217988	Unreviewed	Uncharacterized protein	DUF932		#8040FF	17
297	N8Z8F5	APPQ01000019	137	none	none	143924	144211	11266	11553	complement	linear	94	1217988	Unreviewed	Uncharacterized protein			#FFA500	17
298	N9AMW3	APPQ01000019	138	none	none	144345	144833	11687	12175	complement	linear	161	1217988	Unreviewed	Uncharacterized protein			#FFA500	17
299	N9AGW1	APPQ01000019	139	PF08238	IPR011990	144904	145527	12246	12869	complement	linear	206	1217988	Unreviewed	Uncharacterized protein	Sel1		#FF00FF	17
300	A0A328KM14	NAQS01000008	1	PF00953	IPR000715	139	1233	-12949	-11855	complement	linear	363	29394	Unreviewed	Undecaprenyl-phosphate alpha-N-acetylglucosaminyl 1-phosphate transferase	Glycos_transf_4		#5F9EA0	18
301	A0A328KNI1	NAQS01000008	10	PF02580	IPR023509-IPR003732	12462	12914	-626	-174	normal	linear	149	29394	Unreviewed	D-aminoacyl-tRNA deacylase	Tyr_Deacylase		#006B3C	18
302	A0A328KKF1	NAQS01000008	12	PF04851	IPR006935-IPR014001-IPR027417	15865	17799	2777	4711	normal	linear	643	29394	Unreviewed	ATP-dependent helicase	ResIII		#4040FF	18
303	A0A328KRY9	NAQS01000008	13	PF10544	IPR018306	17799	19034	4711	5946	normal	linear	410	29394	Unreviewed	T5orf172 domain-containing protein	T5orf172		#00FF00	18
304	A0A328KPJ6	NAQS01000008	14	PF13175	IPR041685-IPR027417-IPR034139	19064	21112	5976	8024	normal	linear	681	29394	Unreviewed	ATP-dependent endonuclease	AAA_15		#ED872D	18
305	A0A328KKF2	NAQS01000008	15	PF13245-PF13361	IPR014017-IPR014016-IPR000212-IPR027417	21094	22983	8006	9895	normal	linear	628	29394	Unreviewed	DNA helicase	AAA_19;UvrD_C		#E30022,#A67B5B	18
306	A0A328KIJ9	NAQS01000008	16	none	none	23095	23283	10007	10195	complement	linear	61	29394	Unreviewed	Uncharacterized protein			#FFA500	18
307	A0A328KHN5	NAQS01000008	17	PF00817-PF11798-PF11799	IPR036775-IPR043128-IPR001126-IPR017961	23320	24618	10232	11530	complement	linear	431	29394	Unreviewed	Excinuclease ABC subunit A	IMS;IMS_HHH;IMS_C		#4B3621,#1E4D2B,#A3C1AD	18
308	A0A328KIW2	NAQS01000008	18	PF00849-PF01479	IPR036986-IPR042092-IPR006145-IPR002942-IPR020103-IPR000748	24771	25490	11683	12402	normal	linear	238	29394	Unreviewed	Pseudouridine synthase	PseudoU_synth_2;S4		#C19A6B,#78866B	18
309	A0A328KHC3	NAQS01000008	19	PF01256	IPR029056-IPR000631	25843	26739	12755	13651	complement	linear	297	29394	Unreviewed	ADP-dependent (S)-NAD(P)H-hydrate dehydratase	Carb_kinase		#FF0800	18
310	A0A328KKE2	NAQS01000008	2	PF03816	IPR004474	1484	2449	-11604	-10639	normal	linear	320	29394	Unreviewed	Transcriptional regulator	LytR_cpsA_psr		#E4717A	18
311	A0A328KNI8	NAQS01000008	20	none	none	26906	27094	13818	14006	normal	linear	61	29394	Unreviewed	Uncharacterized protein			#FFA500	18
312	A0A328KM31	NAQS01000008	21	none	none	27075	27287	13987	14199	normal	linear	69	29394	Unreviewed	Uncharacterized protein			#FFA500	18
313	A0A328KRY2	NAQS01000008	3	PF00984-PF03720-PF03721	IPR014026-IPR014027-IPR001732-IPR017476-IPR028357-IPR008927-IPR036291-IPR036220	2471	3643	-10617	-9445	normal	linear	389	29394	Unreviewed	UDP-glucose 6-dehydrogenase	UDPG_MGDP_dh;UDPG_MGDP_dh_C;UDPG_MGDP_dh_N		#00BFFF,#592720,#C41E3A	18
314	A0A328KPH8	NAQS01000008	4	PF02719	IPR003869-IPR036291	3654	4715	-9434	-8373	normal	linear	352	29394	Unreviewed	Polysacc_synt_2 domain-containing protein	Polysacc_synt_2		#00CC99	18
315	A0A328KKE3	NAQS01000008	5	PF01476-PF01520-PF07501	IPR036779-IPR018392-IPR002508-IPR011098-IPR0	4938	7799	-8150	-5289	normal	linear	952	29394	Unreviewed	Uncharacterized protein	LysM;Amidase_3;G5		#EB4C42,#FF0038,#FFA6C9	18
316	A0A328KII9	NAQS01000008	6	PF11217	IPR021380	7885	8484	-5203	-4604	normal	linear	198	29394	Unreviewed	Uncharacterized protein	DUF3013		#B31B1B	18
317	A0A328KHM7	NAQS01000008	7	PF06325	IPR004498-IPR029063	8462	9430	-4626	-3658	normal	linear	321	29394	Unreviewed	Ribosomal protein L11 methyltransferase	PrmA		#99BADD	18
318	A0A328KIV2	NAQS01000008	8	PF01791	IPR013785-IPR028581-IPR002915-IPR011343	9430	10101	-3658	-2987	normal	linear	222	29394	Unreviewed	Deoxyribose-phosphate aldolase	DeoC		#ED9121	18
319	A0A328K7W9	NAQS01000008	9	PF02824-PF04607-PF13291-PF13328	IPR012675-IPR004095-IPR007685-IPR002912-IPR003607-IPR012676-IPR004811-IPR033655	10201	12411	-2887	-677	normal	linear	735	29394	Unreviewed	Bifunctional (P)ppGpp synthetase/guanosine-3',5'-bis(Diphosphate) 3'-pyrophosphohydrolase	TGS;RelA_SpoT;ACT_4;HD_4		#ACE1AF,#B2FFFF,#4997D0,#DE3163	18
320	A0A2K8QJ11	CP025003	1000	PF01276-PF03709-PF03711	IPR027464-IPR015421-IPR015422-IPR000310-IPR005308-IPR008286-IPR011193-IPR011006-IPR015424-IPR036633	1110556	1112709	11220	13373	normal	circular	716	1778540	Unreviewed	Ornithine decarboxylase	OKR_DC_1;OKR_DC_1_N;OKR_DC_1_C		#202020,#FF2020,#20FF20	19
321	A0A2K8QIT6	CP025003	1001	PF00324	IPR004841-IPR002293	1112783	1114240	13447	14904	complement	circular	484	1778540	Unreviewed	L-asparagine permease	AA_permease		#EC3B83	19
322	A0A2K8QK06	CP025003	982	PF07362	IPR009956	1090194	1090412	-9142	-8924	complement	circular	71	1778540	Unreviewed	Uncharacterized protein	CcdA		#E32636	19
323	A0A2K8QIS1	CP025003	983	PF12844	IPR010982-IPR001387-IPR004143	1090427	1090675	-8909	-8661	complement	circular	81	1778540	Unreviewed	XRE family transcriptional regulator	HTH_19		#007BA7	19
324	A0A2K8QSW8	CP025003	984	PF12844	IPR010982-IPR001387	1090760	1091014	-8576	-8322	complement	circular	83	1778540	Unreviewed	Transcriptional regulator	HTH_19		#007BA7	19
325	A0A2K8QIR4	CP025003	985	PF13693	IPR010982-IPR038722	1091120	1091362	-8216	-7974	normal	circular	79	1778540	Unreviewed	Regulator	HTH_35		#2A52BE	19
326	A0A2K8QK50	CP025003	986	PF08681	IPR014795	1091709	1091933	-7627	-7403	normal	circular	73	1778540	Unreviewed	DUF1778 domain-containing protein	DUF1778		#9966CC	19
327	A0A2K8QIS2	CP025003	987	PF00589	IPR010998-IPR013762-IPR002104-IPR011010	1092051	1093175	-7285	-6161	normal	circular	373	1778540	Unreviewed	Integrase	Phage_integrase		#00FFFF	19
328	A0A2K8QKZ3	CP025003	988	PF01555	IPR002941-IPR002295-IPR029063	1093428	1095410	-5908	-3926	normal	circular	659	1778540	Unreviewed	Site-specific DNA-methyltransferase	N6_N4_Mtase		#FF033E	19
329	A0A2K8QIV6	CP025003	989	PF04851	IPR006935-IPR027417	1095410	1098394	-3926	-942	normal	circular	993	1778540	Unreviewed	Restriction endonuclease	ResIII		#4040FF	19
330	A0A2K8QJ04	CP025003	990	PF00239-PF02796	IPR036162-IPR006119-IPR006120-IPR009057	1098511	1099080	-825	-256	complement	circular	188	1778540	Unreviewed	DNA-invertase	Resolvase;HTH_7		#E52B50,#FFBF00	19
331	A0A2K8QIV7	CP025003	992	PF00271	IPR001650-IPR014001-IPR027417	1101947	1103959	2611	4623	normal	circular	669	1778540	Unreviewed	ATP-dependent helicase	Helicase_C		#C00000	19
332	A0A2K8QK16	CP025003	993	PF10544	IPR018306	1103961	1105220	4625	5884	normal	circular	418	1778540	Unreviewed	T5orf172 domain-containing protein	T5orf172		#00FF00	19
333	A0A2K8QIT0	CP025003	994	PF01845	IPR011067-IPR002712	1105347	1105652	6011	6316	complement	circular	100	1778540	Unreviewed	Plasmid maintenance protein CcdB	CcdB		#EFDECD	19
334	A0A2K8QIS4	CP025003	995	PF07362	IPR009956	1105655	1105873	6319	6537	complement	circular	71	1778540	Unreviewed	Uncharacterized protein	CcdA		#E32636	19
335	A0A2K8QK59	CP025003	996	none	none	1105932	1106675	6596	7339	complement	circular	246	1778540	Unreviewed	Molybdopterin-guanine dinucleotide biosynthesis protein MobC			#FFA500	19
336	A0A2K8QIT2	CP025003	997	none	none	1106730	1107410	7394	8074	complement	circular	225	1778540	Unreviewed	Uncharacterized protein			#FFA500	19
337	A0A2K8QL03	CP025003	998	none	none	1107577	1107927	8241	8591	complement	circular	115	1778540	Unreviewed	Uncharacterized protein			#FFA500	19
338	A0A2K8QIW6	CP025003	999	PF00589-PF13356	IPR010998-IPR013762-IPR038488-IPR002104-IPR025166-IPR011010	1108391	1109653	9055	10317	complement	circular	419	1778540	Unreviewed	Integrase	Phage_integrase;Arm-DNA-bind_3		#00FFFF,#FFC0CB	19
339	A0A0G1R8B1	LCNJ01000041	1	none	none	1	265	-2871	-2607	normal	linear	87	1618714	Unreviewed	AAA ATPase			#FFA500	20
340	A0A0G1U6R3	LCNJ01000041	10	none	none	10515	11147	7643	8275	normal	linear	209	1618714	Unreviewed	Uncharacterized protein			#FFA500	20
341	A0A0G1R8C2	LCNJ01000041	11	none	none	11239	11520	8367	8648	normal	linear	92	1618714	Unreviewed	Uncharacterized protein			#FFA500	20
342	A0A0G1R8D8	LCNJ01000041	12	PF01022	IPR036388-IPR001845-IPR036390-IPR011991	11531	11854	8659	8982	normal	linear	106	1618714	Unreviewed	HTH arsR-type domain-containing protein	HTH_5		#A0785A	20
343	A0A0G1TGR7	LCNJ01000041	13	PF13412	IPR036388-IPR000485-IPR036390	11900	12253	9028	9381	normal	linear	116	1618714	Unreviewed	Uncharacterized protein	HTH_24		#40C0FF	20
344	A0A0G1R7Y3	LCNJ01000041	14	none	none	12313	12840	9441	9968	normal	linear	174	1618714	Unreviewed	Uncharacterized protein			#FFA500	20
345	A0A0G1U6R7	LCNJ01000041	15	none	IPR011257	13182	13700	10310	10828	normal	linear	171	1618714	Unreviewed	Uncharacterized protein			#FFA500	20
346	A0A0G1R8C9	LCNJ01000041	2	PF02661-PF13310	IPR003812-IPR011204-IPR036597	441	1433	-2431	-1439	normal	linear	329	1618714	Unreviewed	RhuM	Fic;Virulence_RhuM		#C0FF40,#873260	20
347	A0A0G1TGQ9	LCNJ01000041	3	none	none	1498	1866	-1374	-1006	complement	linear	121	1618714	Unreviewed	Uncharacterized protein			#FFA500	20
348	A0A0G1R7X5	LCNJ01000041	4	none	none	2106	2444	-766	-428	normal	linear	111	1618714	Unreviewed	Uncharacterized protein			#FFA500	20
349	A0A0G1R8B7	LCNJ01000041	6	none	IPR027417	5725	7911	2853	5039	normal	linear	727	1618714	Unreviewed	DEAD/DEAH box helicase			#FFA500	20
350	A0A0G1R8D3	LCNJ01000041	7	PF10544	IPR018306	7904	9055	5032	6183	normal	linear	382	1618714	Unreviewed	T5orf172 domain-containing protein	T5orf172		#00FF00	20
351	A0A0G1TGR3	LCNJ01000041	8	none	none	9132	10217	6260	7345	normal	linear	360	1618714	Unreviewed	Uncharacterized protein			#FFA500	20
352	A0A0G1R7X8	LCNJ01000041	9	PF14213	IPR025474	10199	10528	7327	7656	normal	linear	108	1618714	Unreviewed	DUF4325 domain-containing protein	DUF4325		#FAD6A5	20
353	A0A1V4GPG8	UGQC01000001	2169	PF03658	IPR037021-IPR005346-IPR016155	2245985	2246332	-9068	-8721	normal	linear	114	477	Unreviewed	UPF0125 protein B5J94_11320	Ub-RnfH		#36454F	21
354	A0A378QJE1	UGQC01000001	2170	PF04355	IPR037873-IPR026592-IPR007450	2246519	2246899	-8534	-8154	complement	linear	125	477	Unreviewed	Outer membrane protein assembly factor BamE	SmpA_OmlA		#7FFF00	21
355	A0A378QK23	UGQC01000001	2171	PF11227	IPR021390	2246953	2247900	-8100	-7153	normal	linear	314	477	Unreviewed	Protein of uncharacterized function (DUF3025)	DUF3025		#FFB7C5	21
356	A0A378QNB7	UGQC01000001	2172	PF05425	IPR008457	2247983	2248429	-7070	-6624	normal	linear	147	477	Unreviewed	Copper export protein	CopD		#CD5C5C	21
357	A0A378QKI1	UGQC01000001	2173	PF05896-PF11973	IPR008703-IPR022615	2248853	2250193	-6200	-4860	normal	linear	445	477	Unreviewed	Na(+)-translocating NADH-quinone reductase subunit A	NQRA;NQRA_SLBB		#D2691E,#FFA700	21
358	A0A1V4GQ75	UGQC01000001	2174	PF03116	IPR010966-IPR004338	2250206	2251474	-4847	-3579	normal	linear	421	477	Unreviewed	Na(+)-translocating NADH-quinone reductase subunit B	NQR2_RnfD_RnfE		#98817B	21
359	A0A1V4GPX4	UGQC01000001	2175	PF04205	IPR010204-IPR007329	2251458	2252264	-3595	-2789	normal	linear	267	477	Unreviewed	Na(+)-translocating NADH-quinone reductase subunit C	FMN_bind		#E34234	21
360	A0A1V4GP78	UGQC01000001	2176	PF02508	IPR011292-IPR003667	2252267	2252926	-2786	-2127	normal	linear	218	477	Unreviewed	Na(+)-translocating NADH-quinone reductase subunit D	Rnf-Nqr		#E4D00A	21
361	A0A1V4GPZ5	UGQC01000001	2177	PF02508	IPR010967-IPR003667	2252926	2253534	-2127	-1519	normal	linear	201	477	Unreviewed	Na(+)-translocating NADH-quinone reductase subunit E	Rnf-Nqr		#E4D00A	21
362	A0A378QIV1	UGQC01000001	2178	PF00111-PF00175-PF00970	IPR012675-IPR039261-IPR010205-IPR001041-IPR001433-IPR008333-IPR017927-IPR036010-IPR017938	2253544	2254776	-1509	-277	normal	linear	409	477	Unreviewed	Na(+)-translocating NADH-quinone reductase subunit F	Fer2;NAD_binding_1;FAD_binding_6		#FBCCE7,#B259B2,#003366	21
363	A0A378QJF1	UGQC01000001	2180	PF04851	IPR006935-IPR014001-IPR027417	2257937	2260117	2884	5064	normal	linear	725	477	Unreviewed	Helicase ATP-binding domain-containing protein	ResIII		#4040FF	21
364	A0A1V4GPG0	UGQC01000001	2181	none	none	2260114	2260419	5061	5366	normal	linear	100	477	Unreviewed	Uncharacterized protein			#FFA500	21
365	A0A1V4GPC5	UGQC01000001	2182	PF13455	IPR018306	2260436	2261386	5383	6333	normal	linear	315	477	Unreviewed	T5orf172 domain	MUG113		#0047AB	21
366	A0A1V4GPC4	UGQC01000001	2183	none	none	2261638	2262186	6585	7133	complement	linear	181	477	Unreviewed	Uncharacterized protein			#FFA500	21
367	A0A378QJ08	UGQC01000001	2184	none	none	2262183	2262332	7130	7279	complement	linear	48	477	Unreviewed	Uncharacterized protein			#FFA500	21
368	A0A1V4GPC6	UGQC01000001	2185	PF05958	IPR001566-IPR010280-IPR002792-IPR012340-IPR029063	2262561	2263982	7508	8929	normal	linear	472	477	Unreviewed	23S rRNA (uracil(1939)-C(5))-methyltransferase RlmD	tRNA_U5-meth_tr		#6F4E37	21
369	A0A378QIW5	UGQC01000001	2186	none	none	2264046	2264141	8993	9088	complement	linear	30	477	Unreviewed	Uncharacterized protein			#FFA500	21
370	A0A378QJB0	UGQC01000001	2187	PF13359	IPR027806	2264210	2264536	9157	9483	complement	linear	107	477	Unreviewed	Transposase and inactivated derivatives	DDE_Tnp_4		#9BDDFF	21
371	A0A378UC15	UGQC01000001	2188	PF13613	IPR027805	2264602	2265036	9549	9983	complement	linear	143	477	Unreviewed	HTH_Tnp_4 domain-containing protein	HTH_Tnp_4		#002E63	21
372	A0A1V4GPK8	UGQC01000001	2189	PF01741	IPR036019-IPR037673-IPR001185	2265100	2265384	10047	10331	complement	linear	93	477	Unreviewed	Large-conductance mechanosensitive channel	MscL		#8C92AC	21
373	A0A2N3TBI8	PJMS01000001	3913	PF13443	IPR010982-IPR001387	4488249	4488467	-7094	-6876	complement	linear	71	1250026	Unreviewed	Putative transcriptional regulator	HTH_26		#87A96B	22
374	A0A2N3TBI9	PJMS01000001	3914	none	none	4488736	4489617	-6607	-5726	normal	linear	292	1250026	Unreviewed	Uncharacterized protein			#FFA500	22
375	A0A2N3TBL4	PJMS01000001	3915	none	none	4489637	4489957	-5706	-5386	normal	linear	105	1250026	Unreviewed	Uncharacterized protein			#FFA500	22
376	A0A2N3TBK2	PJMS01000001	3916	none	none	4489974	4490291	-5369	-5052	normal	linear	104	1250026	Unreviewed	Uncharacterized protein			#FFA500	22
377	A0A2N3TBM2	PJMS01000001	3917	PF12728	IPR041657-IPR009061-IPR010093	4490613	4490900	-4730	-4443	normal	linear	94	1250026	Unreviewed	AlpA family transcriptional regulator	HTH_17		#F5F5DC	22
378	A0A2N3TBK5	PJMS01000001	3918	none	IPR027417	4490930	4492138	-4413	-3205	normal	linear	401	1250026	Unreviewed	Uncharacterized protein			#FFA500	22
379	A0A2N3TBL1	PJMS01000001	3919	PF01807-PF13155	IPR036977-IPR002694	4492344	4493204	-2999	-2139	normal	linear	285	1250026	Unreviewed	CHC2-type zinc finger protein	zf-CHC2;Toprim_2		#808000,#B87333	22
380	A0A2N3TBK1	PJMS01000001	3920	none	none	4493182	4493694	-2161	-1649	normal	linear	169	1250026	Unreviewed	Uncharacterized protein			#FFA500	22
381	A0A2N3TBJ5	PJMS01000001	3921	PF03432	IPR005094	4493694	4494551	-1649	-792	normal	linear	284	1250026	Unreviewed	Relaxase/mobilization nuclease-like protein	Relaxase		#996666	22
382	A0A2N3TBN3	PJMS01000001	3922	none	none	4494568	4494882	-775	-461	normal	linear	103	1250026	Unreviewed	Uncharacterized protein			#FFA500	22
383	A0A2N3TBJ9	PJMS01000001	3924	PF00270-PF00271	IPR011545-IPR001650-IPR014001-IPR027417	4498058	4500001	2715	4658	normal	linear	646	1250026	Unreviewed	Superfamily II DNA or RNA helicase	DEAD;Helicase_C		#E7FEFF,#C00000	22
384	A0A2N3TBM6	PJMS01000001	3925	PF10544	IPR018306	4499994	4501184	4651	5841	normal	linear	395	1250026	Unreviewed	T5orf172 domain-containing protein	T5orf172		#00FF00	22
385	A0A2N3TBL2	PJMS01000001	3926	none	none	4501386	4501679	6043	6336	normal	linear	96	1250026	Unreviewed	Uncharacterized protein			#FFA500	22
386	A0A2N3TBN1	PJMS01000001	3927	none	IPR027417	4501693	4502130	6350	6787	normal	linear	144	1250026	Unreviewed	Uncharacterized protein			#FFA500	22
387	A0A2N3TBL9	PJMS01000001	3928	PF18728	IPR030987	4502140	4502865	6797	7522	normal	linear	240	1250026	Unreviewed	AbiV family abortive infection protein	HEPN_AbiV		#FF3800	22
388	A0A2N3TBM4	PJMS01000001	3929	none	IPR027417	4502862	4505177	7519	9834	normal	linear	770	1250026	Unreviewed	Uncharacterized protein			#FFA500	22
389	A0A2N3TBL0	PJMS01000001	3930	none	none	4505164	4506165	9821	10822	normal	linear	332	1250026	Unreviewed	Uncharacterized protein			#FFA500	22
390	A0A2N3TBK8	PJMS01000001	3931	none	none	4506176	4506277	10833	10934	normal	linear	32	1250026	Unreviewed	Uncharacterized protein			#FFA500	22
391	A0A2N3TBP5	PJMS01000001	3932	none	none	4506356	4506736	11013	11393	normal	linear	125	1250026	Unreviewed	Uncharacterized protein			#FFA500	22
392	A0A2N3TBL5	PJMS01000001	3933	PF07728	IPR011704-IPR027417	4506764	4509544	11421	14201	normal	linear	925	1250026	Unreviewed	Dynein-related subfamily AAA family protein	AAA_5		#CD7F32	22
393	A0A0H4HXL2	CP011494	435	PF00817-PF11799-PF13438	IPR043128-IPR001126-IPR017961-IPR025188	537048	538316	-9471	-8203	normal	circular	421	330734	Unreviewed	DNA polymerase V subunit UmuC	IMS;IMS_C;DUF4113		#4B3621,#A3C1AD,#FF7F50	23
394	A0A0H4I579	CP011494	436	PF13744	IPR010982-IPR039554	538529	538822	-7990	-7697	complement	circular	96	330734	Unreviewed	XRE family transcriptional regulator	HTH_37		#006400	23
395	A0A0H4I8M1	CP011494	437	PF08681	IPR014795-IPR010985	539153	539467	-7366	-7052	normal	circular	103	330734	Unreviewed	Uncharacterized protein	DUF1778		#9966CC	23
396	A0A0H4I0P0	CP011494	438	PF00583	IPR000182-IPR016181	539436	539936	-7083	-6583	normal	circular	165	330734	Unreviewed	N-acetyltransferase domain-containing protein	Acetyltransf_1		#B5A642	23
397	A0A0H4HXH1	CP011494	439	PF13280	IPR026881-IPR016634	540192	541058	-6327	-5461	complement	circular	287	330734	Unreviewed	WYL domain-containing protein	WYL		#004225	23
398	A0A0H4I1A2	CP011494	440	none	none	541826	542173	-4693	-4346	normal	circular	114	330734	Unreviewed	Uncharacterized protein			#FFA500	23
399	A0A0H4HXL8	CP011494	441	none	none	542245	542592	-4274	-3927	normal	circular	114	330734	Unreviewed	Uncharacterized protein			#FFA500	23
400	A0A0H4I8M5	CP011494	442	none	none	542685	543101	-3834	-3418	complement	circular	137	330734	Unreviewed	Uncharacterized protein			#FFA500	23
401	A0A0H4I0P5	CP011494	443	PF10544	IPR018306	543209	544441	-3310	-2078	complement	circular	409	330734	Unreviewed	T5orf172 domain-containing protein	T5orf172		#00FF00	23
402	A0A0H4HXH6	CP011494	444	PF00271	IPR001650-IPR014001-IPR027417	544444	546522	-2075	3	complement	circular	691	330734	Unreviewed	Uncharacterized protein	Helicase_C		#C00000	23
403	A0A0H4HXM2	CP011494	446	PF01420-PF02384	IPR000055-IPR003356-IPR029063	549514	551199	2995	4680	complement	circular	560	330734	Unreviewed	Uncharacterized protein	Methylase_S;N6_Mtase		#FF55A3,#FF0000	23
404	A0A0H4I8N0	CP011494	447	none	none	551186	551449	4667	4930	complement	circular	86	330734	Unreviewed	Uncharacterized protein			#FFA500	23
405	A0A0H4I0Q2	CP011494	448	PF00239-PF02796	IPR036162-IPR006119-IPR006120-IPR009057	551868	552410	5349	5891	normal	circular	179	330734	Unreviewed	Resolvase	Resolvase;HTH_7		#E52B50,#FFBF00	23
406	A0A0H4HXI0	CP011494	449	PF07152	IPR038590-IPR009822-IPR011335	554611	555147	8092	8628	complement	circular	177	330734	Unreviewed	Uncharacterized protein	YaeQ		#F88379	23
407	A0A0H4I1B2	CP011494	450	PF03788	IPR005538	555251	555619	8732	9100	normal	circular	121	330734	Unreviewed	Murein hydrolase transporter LrgA	LrgA		#893F45	23
408	A0A0H4HXM6	CP011494	451	PF04172	IPR007300	555612	556343	9093	9824	normal	circular	242	330734	Unreviewed	Membrane protein	LrgB		#9ACEEB	23
409	A0A0H4I8N5	CP011494	452	PF00496	IPR000914-IPR030678-IPR039424	556522	558084	10003	11565	normal	circular	519	330734	Unreviewed	Cytochrome C	SBP_bac_5		#6495ED	23
410	A0A0H4I0Q6	CP011494	453	PF00528	IPR000515-IPR035906	558198	559247	11679	12728	normal	circular	348	330734	Unreviewed	ABC transporter permease	BPD_transp_1		#C080C0	23
411	A0A0H4HXI5	CP011494	454	PF00528-PF12911	IPR035906-IPR000515-IPR025966	559244	560176	12725	13657	normal	circular	309	330734	Unreviewed	ABC transporter permease	BPD_transp_1;OppC_N		#C080C0,#FFF8DC	23
412	A0A0H4I1B7	CP011494	455	PF00005-PF08352	IPR003439-IPR013563-IPR003593-IPR027417	560181	561179	13662	14660	normal	circular	331	330734	Unreviewed	Methionine ABC transporter ATP-binding protein	ABC_tran;oligo_HPY		#C0C000,#FFF8E7	23
413	F8E1T1	CP002857	1782	PF00326	IPR029058-IPR001375	2132133	2133992	-15671	-13812	complement	circular	618	662755	Unreviewed	Putative prolyl oligopeptidase	Peptidase_S9		#FFBCD9	24
414	F8E1T2	CP002857	1783	none	IPR027417	2134005	2134562	-13799	-13242	complement	circular	184	662755	Unreviewed	Uncharacterized protein			#FFA500	24
415	F8E1T3	CP002857	1784	PF02361	IPR003339	2134715	2135488	-13089	-12316	complement	circular	256	662755	Unreviewed	ABC transport system permease protein	CbiQ		#FFFDD0	24
416	F8E1T4	CP002857	1785	PF00005	IPR003439-IPR003593-IPR027417	2135491	2136984	-12313	-10820	complement	circular	496	662755	Unreviewed	ABC transport system ATP-binding protein	ABC_tran		#C0C000	24
417	F8E1T5	CP002857	1786	PF09819	IPR017195	2137105	2137740	-10699	-10064	complement	circular	210	662755	Unreviewed	ABC transport system permease protein	ABC_cobalt		#DC143C	24
418	F8E1T6	CP002857	1787	PF03929	IPR005625	2137751	2139454	-10053	-8350	complement	circular	566	662755	Unreviewed	Putative membrane protein	PepSY_TM		#990000	24
419	F8E1T7	CP002857	1788	PF10503	IPR029058-IPR010126	2139520	2140710	-8284	-7094	complement	circular	395	662755	Unreviewed	Putative secreted protein	Esterase_phd		#BE0032	24
420	F8E1T8	CP002857	1789	PF02811-PF07733-PF14579-PF17657	IPR023073-IPR004013-IPR011708-IPR029460-IPR040982-IPR004805-IPR010994	2140721	2144617	-7083	-3187	complement	circular	1297	662755	Unreviewed	Error-prone DNA polymerase	PHP;DNA_pol3_alpha;HHH_6;DNA_pol3_finger		#F0E130,#00008B,#654321,#5D3954	24
421	F8E1T9	CP002857	1790	PF13455	IPR018306	2144651	2145805	-3153	-1999	complement	circular	383	662755	Unreviewed	T5orf172 domain-containing protein	MUG113		#0047AB	24
422	F8E1U0	CP002857	1791	none	IPR014001-IPR027417	2145805	2147802	-1999	-2	complement	circular	664	662755	Unreviewed	ATP-dependent helicase			#FFA500	24
423	F8E1U2	CP002857	1793	PF01381	IPR010982-IPR001387	2150652	2150867	2848	3063	complement	circular	70	662755	Unreviewed	HTH cro/C1-type domain-containing protein	HTH_3		#40FFC0	24
424	F8E1U3	CP002857	1794	PF03180	IPR004872	2151153	2152022	3349	4218	normal	circular	288	662755	Unreviewed	Methionine ABC transport system, solute-binding protein	Lipoprotein_9		#A40000	24
425	F8E1U4	CP002857	1795	PF00005-PF09383	IPR003439-IPR018449-IPR017908-IPR026253-IPR003593-IPR027417-IPR041701	2152045	2153223	4241	5419	normal	circular	391	662755	Unreviewed	Methionine import ATP-binding protein MetN	ABC_tran;NIL		#C0C000,#08457E	24
426	F8E1U5	CP002857	1796	PF00528	IPR035906-IPR000515	2153220	2153987	5416	6183	normal	circular	254	662755	Unreviewed	Methionine ABC transport system, permease protein	BPD_transp_1		#C080C0	24
427	F8E1U6	CP002857	1797	PF06999	IPR009737-IPR010350-IPR036249	2154127	2155185	6323	7381	complement	circular	351	662755	Unreviewed	Uncharacterized protein	Suc_Fer-like		#986960	24
428	F8E1U7	CP002857	1798	PF00817	IPR043128-IPR001126	2155238	2157115	7434	9311	complement	circular	624	662755	Unreviewed	UmuC domain-containing protein	IMS		#4B3621	24
429	F8E1U8	CP002857	1799	none	none	2157112	2157885	9308	10081	complement	circular	256	662755	Unreviewed	Uncharacterized protein			#FFA500	24
430	F8E1U9	CP002857	1800	none	none	2158315	2158728	10511	10924	normal	circular	136	662755	Unreviewed	Putative membrane protein			#FFA500	24
431	F8E1V0	CP002857	1801	none	none	2158855	2159583	11051	11779	complement	circular	241	662755	Unreviewed	Putative secreted protein			#FFA500	24
432	F8E1V1	CP002857	1802	PF00117-PF00958-PF02540	IPR014729-IPR029062-IPR022955-IPR017926-IPR001674-IPR022310-IPR025777-IPR004739	2159809	2161401	12005	13597	complement	circular	529	662755	Unreviewed	GMP synthase [glutamine-hydrolyzing]	GATase;GMP_synt_C;NAD_synthase		#004040,#400040,#404000	24
433	A0A3C1AYW9	DMMK01000593	2	PF01047-PF13481	IPR036388-IPR000835-IPR036390-IPR027417-IPR011991	3227	4234	3226	4233	complement	linear	334	2026801	Unreviewed	HTH marR-type domain-containing protein	MarR;AAA_25		#4040C0,#CD5B45	25
434	A0A3C1AXD7	DMMK01000593	3	none	IPR034154	4231	4746	4230	4745	complement	linear	170	2026801	Unreviewed	Uncharacterized protein			#FFA500	25
435	A0A3C1AZ61	DMMK01000593	4	none	none	5568	6053	5567	6052	complement	linear	160	2026801	Unreviewed	Uncharacterized protein			#FFA500	25
436	A0A3C1AXH0	DMMK01000593	5	PF00589	IPR013762-IPR002104-IPR011010	6188	7046	6187	7045	complement	linear	285	2026801	Unreviewed	Phage_integrase domain-containing protein	Phage_integrase		#00FFFF	25
437	J4WGP6	ALNJ01000119	1	PF00580	IPR034739-IPR014016-IPR000212-IPR027417	1	1116	-5331	-4216	normal	linear	370	936565	Unreviewed	UvrD/REP helicase N-terminal domain protein	UvrD-helicase		#008B8B	26
438	J5UQP0	ALNJ01000119	10	PF14452-PF14462	IPR027802-IPR025701	13098	14186	7766	8854	complement	linear	361	936565	Unreviewed	Prokaryotic E2 family E	Multi_ubiq;Prok-E2_E		#B8860B,#013220	26
439	J6HHC6	ALNJ01000119	11	PF13412	IPR036388-IPR036390-IPR011991	14320	14868	8988	9536	complement	linear	181	936565	Unreviewed	Winged helix-turn-helix DNA-binding protein	HTH_24		#40C0FF	26
440	J5WTU4	ALNJ01000119	12	none	IPR036890	14907	16013	9575	10681	complement	linear	367	936565	Unreviewed	Uncharacterized protein			#FFA500	26
441	J4WGS3	ALNJ01000119	13	PF13508	IPR000182-IPR016181	16241	16678	10909	11346	complement	linear	144	936565	Unreviewed	Toxin-antitoxin system, toxin component, GNAT family	Acetyltransf_7		#1A2421	26
442	J4WGR6	ALNJ01000119	14	PF08681	IPR014795-IPR010985	16744	17037	11412	11705	complement	linear	96	936565	Unreviewed	PF08681 family protein	DUF1778		#9966CC	26
443	J5UQJ2	ALNJ01000119	15	none	none	17231	17917	11899	12585	complement	linear	227	936565	Unreviewed	Uncharacterized protein			#FFA500	26
444	J6HHB4	ALNJ01000119	2	PF13361	IPR014017-IPR027417	1142	1600	-4190	-3732	normal	linear	151	936565	Unreviewed	UvrD-like helicase	UvrD_C		#A67B5B	26
445	J6HQ32	ALNJ01000119	3	PF10544	IPR018306	2069	3328	-3263	-2004	complement	linear	418	936565	Unreviewed	T5orf172 domain protein	T5orf172		#00FF00	26
446	J5UQN1	ALNJ01000119	4	PF00271	IPR001650-IPR014001-IPR027417	3330	5279	-2002	-53	complement	linear	648	936565	Unreviewed	DEAD/DEAH box helicase	Helicase_C		#C00000	26
447	J6HQ44	ALNJ01000119	6	PF00239-PF02796	IPR036162-IPR006119-IPR006120-IPR009057	8530	8778	3198	3446	normal	linear	81	936565	Unreviewed	DNA-invertase	Resolvase;HTH_7		#E52B50,#FFBF00	26
448	J4WGP0	ALNJ01000119	7	PF13737	IPR025668	9303	9437	3971	4105	complement	linear	43	936565	Unreviewed	Transposase DDE domain protein	DDE_Tnp_1_5		#FFE4C4	26
449	J6HQ61	ALNJ01000119	8	PF01548-PF02371	IPR002525-IPR003346	10080	11105	4748	5773	complement	linear	340	936565	Unreviewed	Transposase	DEDD_Tnp_IS110;Transposase_20		#BDB76B,#483C32	26
450	J6HHC0	ALNJ01000119	9	PF00899-PF14464	IPR000594-IPR028090-IPR035985	11731	13101	6399	7769	complement	linear	455	936565	Unreviewed	ThiF family protein	ThiF;Prok-JAB		#734F96,#8B008B	26
451	A0A3S4U8T5	LR134408	230	PF06114-PF09856-PF13560	IPR010982-IPR010359-IPR018653-IPR026281-IPR001387	244270	245679	-12282	-10873	complement	circular	468	43990	Unreviewed	Transcriptional regulator, MerR family	Peptidase_M78;DUF2083;HTH_31		#003366,#556B2F,#FF8C00	27
452	A0A448N3Q1	LR134408	231	PF01127	IPR034804-IPR000701-IPR011138	246052	246807	-10500	-9745	normal	circular	250	43990	Unreviewed	Succinate dehydrogenase subunit	Sdh_cyt		#9932CC	27
453	A0A3S4Y199	LR134408	232	PF00890-PF02910	IPR036188-IPR027477-IPR003953-IPR015939-IPR011280-IPR037099	246823	248838	-9729	-7714	normal	circular	670	43990	Unreviewed	Succinate dehydrogenase flavoprotein subunit	FAD_binding_2;Succ_DH_flav_C		#779ECB,#03C03C	27
454	A0A3S4VLS2	LR134408	233	PF12838-PF13085	IPR009051-IPR012675-IPR017896-IPR025192-IPR036010-IPR004489	248838	249587	-7714	-6965	normal	circular	248	43990	Unreviewed	Succinate dehydrogenase/fumarate reductase iron-sulfur subunit	Fer4_7;Fer2_3		#966FD6,#C23B22	27
455	A0A448N3N9	LR134408	234	none	none	249644	250018	-6908	-6534	normal	circular	123	43990	Unreviewed	Hypothetical membrane protein			#FFA500	27
456	A0A3S4UHY3	LR134408	235	PF01527	IPR002514-IPR009057	250228	250512	-6324	-6040	normal	circular	93	43990	Unreviewed	Transposase	HTH_Tnp_1		#00C040	27
457	A0A3S4W9M3	LR134408	236	PF06114	IPR010359	250765	251913	-5787	-4639	normal	circular	381	43990	Unreviewed	Domain of uncharacterized function (DUF955)	Peptidase_M78		#003366	27
458	A0A448N3M5	LR134408	237	none	IPR009057	252647	252898	-3905	-3654	normal	circular	82	43990	Unreviewed	Transposase			#FFA500	27
459	A0A448N3G1	LR134408	238	PF10544	IPR018306	253353	254546	-3199	-2006	complement	circular	396	43990	Unreviewed	T5orf172 domain-containing protein	T5orf172		#00FF00	27
460	A0A448N3T6	LR134408	239	none	IPR027417	254552	256543	-2000	-9	complement	circular	662	43990	Unreviewed	ATP-dependent helicase			#FFA500	27
461	A0A3S4U3B4	LR134408	241	PF04286	IPR007383	259430	260761	2878	4209	normal	circular	442	43990	Unreviewed	Uncharacterized membrane protein	DUF445		#E75480	27
462	A0A3S4UXA7	LR134408	242	none	none	260795	261229	4243	4677	normal	circular	143	43990	Unreviewed	Uncharacterized protein			#FFA500	27
463	A0A3S4YA28	LR134408	243	PF10724	IPR019662	261235	261525	4683	4973	normal	circular	95	43990	Unreviewed	Putative secreted protein	DUF2516		#003399	27
464	A0A3S5ESZ2	LR134408	244	none	IPR013785	261528	261971	4976	5419	normal	circular	146	43990	Unreviewed	Deoxyribose-phosphate aldolase			#FFA500	27
465	A0A448N3I8	LR134408	245	PF11209	IPR021373	262031	262834	5479	6282	complement	circular	266	43990	Unreviewed	Uncharacterized protein	DUF2993		#872657	27
466	A0A3S4UFC6	LR134408	246	none	IPR029063	262884	263693	6332	7141	complement	circular	268	43990	Unreviewed	Uncharacterized protein			#FFA500	27
467	A0A448N3N8	LR134408	247	PF10698	IPR019639	263726	264217	7174	7665	complement	circular	162	43990	Unreviewed	Protein of uncharacterized function (DUF2505)	DUF2505		#8B0000	27
468	A0A3S4U8U6	LR134408	248	PF01565-PF02873	IPR016167-IPR016169-IPR036635-IPR003170-IPR006094-IPR011601-IPR016166-IPR036318	264242	265363	7690	8811	normal	circular	372	43990	Unreviewed	UDP-N-acetylenolpyruvoylglucosamine reductase	FAD_binding_4;MurB_C		#00C0C0,#C000C0	27
469	A0A448N3V0	LR134408	249	PF02664	IPR037005-IPR003815-IPR011249	265581	266057	9029	9505	complement	circular	157	43990	Unreviewed	S-ribosylhomocysteine lyase	LuxS		#E9967A	27
470	A0A3S4Y1B0	LR134408	250	PF03631	IPR017039	266128	267297	9576	10745	normal	circular	388	43990	Unreviewed	YihY family protein	Virul_fac_BrkB		#560319	27
471	A1W8V5	CP000539	2425	PF00205-PF02775-PF02776	IPR012000-IPR011766-IPR012001-IPR029035-IPR029061	2680417	2682114	-16194	-14497	normal	circular	564	232721	Unreviewed	Acetolactate synthase, large subunit	TPP_enzyme_M;TPP_enzyme_C;TPP_enzyme_N		#8FBC8F,#3C1414,#483D8B	28
472	A1W8V6	CP000539	2426	PF04262	IPR006334-IPR007370-IPR014746	2682284	2683816	-14327	-12795	complement	circular	509	232721	Unreviewed	Glutamate--cysteine ligase	Glu_cys_ligase		#2F4F4F	28
473	A1W8V7	CP000539	2427	PF00106	IPR002347-IPR036291	2683989	2684900	-12622	-11711	complement	circular	302	232721	Unreviewed	Short-chain dehydrogenase/reductase SDR	adh_short		#0040C0	28
474	A1W8V8	CP000539	2428	PF01068-PF04679-PF13298	IPR012310-IPR012309-IPR014144-IPR012340-IPR014143-IPR014145-IPR014146-IPR033651	2685104	2687617	-11507	-8994	complement	circular	836	232721	Unreviewed	ATP-dependent DNA ligase LigD phosphoesterase module / ATP-dependent DNA ligase LigD polymerase module	DNA_ligase_A_M;DNA_ligase_A_C;LigD_N		#177245,#918151,#FFA812	28
475	A1W8V9	CP000539	2429	PF02735	IPR016194-IPR009187-IPR006164	2687648	2688691	-8963	-7920	complement	circular	346	232721	Unreviewed	Non-homologous end joining protein Ku	Ku		#CC4E5C	28
476	A1W8W0	CP000539	2430	none	none	2689273	2689470	-7338	-7141	complement	circular	64	232721	Unreviewed	Uncharacterized protein			#FFA500	28
477	A1W8W1	CP000539	2431	PF04326-PF13749	IPR038475-IPR038461-IPR007421-IPR025831	2689533	2690708	-7078	-5903	complement	circular	390	232721	Unreviewed	Putative transcriptional regulator	AlbA_2;HATPase_c_4		#00CED1,#9400D3	28
478	A1W8W2	CP000539	2432	none	IPR027417-IPR016195	2690690	2693359	-5921	-3252	complement	circular	888	232721	Unreviewed	Uncharacterized protein			#FFA500	28
479	A1W8W3	CP000539	2433	PF10544	IPR018306	2693356	2694567	-3255	-2044	complement	circular	402	232721	Unreviewed	T5orf172 domain-containing protein	T5orf172		#00FF00	28
480	A1W8W4	CP000539	2434	none	IPR014001-IPR027417	2694560	2696614	-2051	3	complement	circular	683	232721	Unreviewed	Helicase ATP-binding domain-containing protein			#FFA500	28
481	A1W8W6	CP000539	2436	PF12728	IPR041657-IPR009061-IPR010093	2699456	2699656	2845	3045	complement	circular	65	232721	Unreviewed	Phage transcriptional regulator, AlpA	HTH_17		#F5F5DC	28
482	A1W8W7	CP000539	2437	PF12703	IPR024640	2700955	2701185	4344	4574	complement	circular	75	232721	Unreviewed	Uncharacterized protein	ptaRNA1_toxin		#00693E	28
483	A1W8W8	CP000539	2438	none	none	2701248	2701526	4637	4915	complement	circular	91	232721	Unreviewed	Uncharacterized protein			#FFA500	28
484	A1W8W9	CP000539	2439	PF04610	IPR007688-IPR014150	2701523	2703121	4912	6510	complement	circular	531	232721	Unreviewed	TrbL/VirB6 plasmid conjugal transfer protein	TrbL		#D70A53	28
485	A1W8X0	CP000539	2440	none	IPR027584	2703118	2703387	6507	6776	complement	circular	88	232721	Unreviewed	Putative entry/exclusion protein TrbK			#FFA500	28
486	A1W8X1	CP000539	2441	none	IPR014147	2703403	2704188	6792	7577	complement	circular	260	232721	Unreviewed	Mating pair formation protein TrbJ			#FFA500	28
487	A1W8X2	CP000539	2442	none	none	2704430	2704801	7819	8190	complement	circular	122	232721	Unreviewed	OriT-binding protein, TraJ			#FFA500	28
488	A1W8X3	CP000539	2443	PF17273	IPR035225	2705121	2705399	8510	8788	complement	circular	91	232721	Unreviewed	Putative OriT-binding protein, TraK	DUF5338		#A9203E	28
489	A1W8X4	CP000539	2444	PF06504	IPR010522	2706113	2706982	9502	10371	complement	circular	288	232721	Unreviewed	Plasmid and phage iteron-binding protein	RepC		#EF3038	28
490	A1W8X5	CP000539	2445	PF13481	IPR027417-IPR038724	2706972	2707850	10361	11239	complement	circular	291	232721	Unreviewed	Plasmid and phage replicative helicase	AAA_25		#CD5B45	28
491	A0A2D3VJZ2	DLUD01000122	2	PF13584	IPR025738	2638	3747	2637	3746	normal	linear	368	2015903	Unreviewed	Uncharacterized protein	BatD		#E9692C	29
492	A0A2D3VJD3	DLUD01000122	4	PF02169	IPR024952	4752	5750	4751	5749	normal	linear	331	2015903	Unreviewed	Uncharacterized protein	LPP20		#DA3287	29
493	A0A2D3W0Q3	DLUD01000122	5	PF07726-PF17863	IPR011703-IPR041628-IPR027417	5821	6768	5820	6767	normal	linear	314	2015903	Unreviewed	ATPase	AAA_3;AAA_lid_2		#B94E48,#704241	29
494	A0A2D3VX99	DLUD01000122	7	none	none	7618	8016	7617	8015	normal	linear	131	2015903	Unreviewed	Uncharacterized protein			#FFA500	29
495	A0A2D3VQS4	DLUD01000122	8	PF00092	IPR036465-IPR002035	8009	8938	8008	8937	normal	linear	308	2015903	Unreviewed	VWA domain-containing protein	VWA		#C154C1	29
496	A0A2D3VVM5	DLUD01000122	9	none	none	8935	9145	8934	9144	normal	linear	69	2015903	Unreviewed	VWA domain-containing protein			#FFA500	29
497	A0A2J0Y5M9	PHTC01000024	10	PF01330-PF07499-PF14520	IPR000085-IPR013849-IPR011114-IPR003583-IPR036267-IPR010994-IPR012340	8417	9001	-9484	-8900	complement	linear	193	2056175	Unreviewed	Holliday junction ATP-dependent DNA helicase RuvA	RuvA_N;RuvA_C;HHH_5		#004B49,#9955BB,#CC00CC	30
498	A0A2J0Y5N1	PHTC01000024	11	none	none	9405	10118	-8496	-7783	normal	linear	236	2056175	Unreviewed	Uncharacterized protein			#FFA500	30
499	A0A2J0Y5N2	PHTC01000024	12	none	none	10195	10581	-7706	-7320	complement	linear	127	2056175	Unreviewed	Uncharacterized protein			#FFA500	30
500	A0A2J0Y5S9	PHTC01000024	13	PF03330-PF05036	IPR036908-IPR034718-IPR009009-IPR007730-IPR012997	10632	11492	-7269	-6409	complement	linear	285	2056175	Unreviewed	Endolytic peptidoglycan transglycosylase RlpA	DPBB_1;SPOR		#FFCBA4,#FF1493	30
501	A0A2J0Y600	PHTC01000024	14	PF00588	IPR029026-IPR016914-IPR001537-IPR029028	11574	12038	-6327	-5863	complement	linear	153	2056175	Unreviewed	tRNA (cytidine(34)-2'-O)-methyltransferase	SpoU_methylase		#FF9933	30
502	A0A2J0Y5P2	PHTC01000024	15	PF00156	IPR029057-IPR000836	12103	12828	-5798	-5073	complement	linear	240	2056175	Unreviewed	ComF family protein	Pribosyltran		#1560BD	30
503	A0A2J0Y5N6	PHTC01000024	16	PF00561	IPR029058-IPR000073-IPR010076	12827	13570	-5074	-4331	normal	linear	246	2056175	Unreviewed	Pimeloyl-[acyl-carrier protein] methyl ester esterase	Abhydrolase_1		#EDC9AF	30
504	A0A2J0Y5N7	PHTC01000024	17	none	IPR029063	13572	14360	-4329	-3541	normal	linear	261	2056175	Unreviewed	Methyltransferase			#FFA500	30
505	A0A2J0Y6A9	PHTC01000024	18	PF10544	IPR018306	14425	15672	-3476	-2229	complement	linear	414	2056175	Unreviewed	T5orf172 domain-containing protein	T5orf172		#00FF00	30
506	A0A2J0Y5R6	PHTC01000024	19	PF00271	IPR001650-IPR014001-IPR027417	15672	17756	-2229	-145	complement	linear	693	2056175	Unreviewed	ATP-dependent helicase	Helicase_C		#C00000	30
507	A0A2J0Y5N5	PHTC01000024	21	PF13307	IPR039000-IPR006555-IPR014013-IPR001650-IPR027417	20801	22960	2900	5059	complement	linear	718	2056175	Unreviewed	ATP-dependent DNA helicase DinG	Helicase_C_2		#1E90FF	30
508	A0A2J0Y5P1	PHTC01000024	22	PF13490	IPR027383	23121	23309	5220	5408	complement	linear	61	2056175	Unreviewed	zf-HC2 domain-containing protein	zf-HC2		#D71868	30
509	A0A2J0Y5P0	PHTC01000024	23	PF04542	IPR036388-IPR007627-IPR039425-IPR013324-IPR013325-IPR014284-IPR014289	23314	23892	5413	5991	complement	linear	191	2056175	Unreviewed	RNA polymerase subunit sigma	Sigma70_r2		#1DACD6	30
510	A0A2J0Y5T8	PHTC01000024	24	PF09836	IPR018640	23889	24584	5988	6683	complement	linear	230	2056175	Unreviewed	DUF2063 domain-containing protein	DUF2063		#85BB65	30
511	A0A2J0Y608	PHTC01000024	25	PF05114	IPR007801-IPR036237	24577	25416	6676	7515	complement	linear	278	2056175	Unreviewed	UPF0276 protein CWC45_07255	DUF692		#967117	30
512	A0A2J0Y5Q4	PHTC01000024	26	none	none	25601	25882	7700	7981	complement	linear	92	2056175	Unreviewed	Uncharacterized protein			#FFA500	30
513	A0A2J0Y5P4	PHTC01000024	27	PF07681	IPR032808	25981	26400	8080	8499	complement	linear	138	2056175	Unreviewed	Uncharacterized protein	DoxX		#00009C	30
514	A0A2J0Y5P9	PHTC01000024	28	PF00270-PF00271-PF00570	IPR036388-IPR011545-IPR001650-IPR002121-IPR018982-IPR032284-IPR014001-IPR010997-IPR027417-IPR004589-IPR006293	26691	29009	8790	11108	complement	linear	771	2056175	Unreviewed	DNA helicase RecQ	DEAD;Helicase_C;HRDC		#E7FEFF,#C00000,#E1A95F	30
515	A0A2J0Y6B8	PHTC01000024	29	none	none	29178	29615	11277	11714	normal	linear	144	2056175	Unreviewed	Uncharacterized protein			#FFA500	30
516	A0A2J0Y5Q6	PHTC01000024	30	PF01300	IPR023535-IPR006070-IPR017945	29705	30277	11804	12376	complement	linear	189	2056175	Unreviewed	Threonylcarbamoyl-AMP synthase	Sua5_yciO_yrdC		#C2B280	30
517	A0A508UWD0	CABFKU010000012	215	PF12698-PF13949	IPR025304-IPR017500-IPR017501	181969	184716	-13910	-11163	complement	linear	914	1599	Unreviewed	Phage infection protein [Lactobacillus sakei]	ABC2_membrane_3;ALIX_LYPXL_bnd		#614051,#F0EAD6	31
518	A0A508USZ5	CABFKU010000012	218	PF02163-PF17820	IPR036034-IPR008915-IPR041489-IPR001478-IPR004387	186664	187941	-9215	-7938	normal	linear	424	1599	Unreviewed	Zinc metalloprotease	Peptidase_M50;PDZ_6		#1034A6,#7DF9FF	31
519	A0A508UUA1	CABFKU010000012	221	PF13271	IPR025139	194363	195322	-1516	-557	normal	linear	318	1599	Unreviewed	DUF4062 domain-containing protein	DUF4062		#FF003F	31
520	A0A508UT37	CABFKU010000012	223	none	none	197976	198605	2097	2726	normal	linear	208	1599	Unreviewed	Class I SAM-dependent DNA methyltransferase [Lactobacillus sakei]			#FFA500	31
521	A0A508UUB1	CABFKU010000012	224	none	IPR027417	198598	198888	2719	3009	normal	linear	95	1599	Unreviewed	ATP-dependent helicase [Lactobacillus sakei]			#FFA500	31
522	A0A508USX6	CABFKU010000012	225	none	none	199129	199527	3250	3648	normal	linear	131	1599	Unreviewed	ATP-dependent helicase [Lactobacillus sakei]			#FFA500	31
523	A0A0F5ANH7	LAQR01000041	127	none	none	154097	155050	-10996	-10043	normal	linear	316	1406902	Unreviewed	Uncharacterized protein			#FFA500	32
524	A0A0F5APB5	LAQR01000041	128	PF01177	IPR015942-IPR004380-IPR001920	155444	156142	-9649	-8951	complement	linear	231	1406902	Unreviewed	Uncharacterized protein	Asp_Glu_race		#BF94E4	32
525	A0A0F5APG9	LAQR01000041	129	PF02311-PF12833	IPR003313-IPR018060-IPR020449-IPR009057-IPR037923	156216	157055	-8877	-8038	complement	linear	278	1406902	Unreviewed	AraC family transcriptional regulator	AraC_binding;HTH_18		#6F00FF,#FF4080	32
526	A0A0F5ANX4	LAQR01000041	130	none	none	157652	158605	-7441	-6488	complement	linear	316	1406902	Unreviewed	Uncharacterized protein			#FFA500	32
527	A0A0F5AQ83	LAQR01000041	131	PF11726	none	159046	159720	-6047	-5373	normal	linear	223	1406902	Unreviewed	Uncharacterized protein	Inovirus_Gp2		#CCFF00	32
528	A0A0F5ANI3	LAQR01000041	132	PF00589	IPR013762-IPR002104-IPR011010	159797	160357	-5296	-4736	complement	linear	185	1406902	Unreviewed	Integrase	Phage_integrase		#00FFFF	32
529	A0A0F5AQB2	LAQR01000041	133	PF04002	IPR025657-IPR037518-IPR001405	160533	161015	-4560	-4078	complement	linear	159	1406902	Unreviewed	MPN domain-containing protein	RadC		#BF00FF	32
530	A0A0F5APB9	LAQR01000041	134	PF05930	IPR010260-IPR009061	161192	161386	-3901	-3707	normal	linear	63	1406902	Unreviewed	Transcriptional regulator	Phage_AlpA		#FF69B4	32
531	A0A0F5APH4	LAQR01000041	135	PF00004	IPR003959-IPR003593-IPR027417	161542	162522	-3551	-2571	normal	linear	325	1406902	Unreviewed	ATPase	AAA		#3F00FF	32
532	A0A0F5ANX9	LAQR01000041	136	PF00082	IPR036852-IPR000209-IPR015500-IPR034074	162534	165071	-2559	-22	normal	linear	844	1406902	Unreviewed	Peptidase_S8 domain-containing protein	Peptidase_S8		#8F00FF	32
533	A0A0F5ANL8	LAQR01000041	138	none	IPR027417	167924	169984	2831	4891	normal	linear	685	1406902	Unreviewed	Uncharacterized protein			#FFA500	32
534	A0A0F5ANI7	LAQR01000041	139	PF10544	IPR018306	169998	171359	4905	6266	normal	linear	452	1406902	Unreviewed	T5orf172 domain-containing protein	T5orf172		#00FF00	32
535	A0A0F5APC3	LAQR01000041	140	none	none	171467	171706	6374	6613	normal	linear	78	1406902	Unreviewed	Uncharacterized protein			#FFA500	32
536	A0A0F5APH8	LAQR01000041	141	PF00589-PF13356-PF14659	IPR010998-IPR013762-IPR038488-IPR002104-IPR025166-IPR004107-IPR011010	172229	173467	7136	8374	complement	linear	411	1406902	Unreviewed	Integrase	Phage_integrase;Arm-DNA-bind_3;Phage_int_SAM_3		#00FFFF,#FFC0CB,#4080C0	32
537	A0A0F5ANY3	LAQR01000041	142	PF01668	IPR023620-IPR000037	174048	174533	8955	9440	complement	linear	160	1406902	Unreviewed	SsrA-binding protein	SmpB		#50C878	32
538	A0A0F5AQ90	LAQR01000041	143	PF03364	IPR023393-IPR005031	174689	175120	9596	10027	normal	linear	142	1406902	Unreviewed	Cyclase	Polyketide_cyc		#96C8A2	32
539	A0A0F5ANJ3	LAQR01000041	144	PF03658	IPR037021-IPR005346-IPR016155	175113	175463	10020	10370	normal	linear	115	1406902	Unreviewed	UPF0125 protein WN56_11755	Ub-RnfH		#36454F	32
540	A0A0F5APC8	LAQR01000041	145	PF04355	IPR037873-IPR026592-IPR007450	175546	175902	10453	10809	complement	linear	117	1406902	Unreviewed	Outer membrane protein assembly factor BamE	SmpA_OmlA		#7FFF00	32
541	A0A0F5API3	LAQR01000041	146	PF13476	IPR038729-IPR004604-IPR027417	176156	177823	11063	12730	complement	linear	554	1406902	Unreviewed	DNA repair protein RecN	AAA_23		#E9D66B	32
542	A0A0F5ANY8	LAQR01000041	147	PF01513	IPR017437-IPR017438-IPR002504-IPR016064	178008	178889	12915	13796	complement	linear	292	1406902	Unreviewed	NAD kinase	NAD_kinase		#801818	32
543	A0A356J9R9	DODM01000030	10	none	none	5183	6268	-4535	-3450	complement	linear	360	2045217	Unreviewed	Uncharacterized protein			#FFA500	33
544	A0A356J9N5	DODM01000030	11	none	none	6345	7379	-3373	-2339	complement	linear	343	2045217	Unreviewed	Uncharacterized protein			#FFA500	33
545	A0A356J9M0	DODM01000030	14	none	none	12899	13237	3181	3519	complement	linear	111	2045217	Unreviewed	Uncharacterized protein			#FFA500	33
546	A0A356J9N1	DODM01000030	15	none	none	13477	13845	3759	4127	normal	linear	121	2045217	Unreviewed	Uncharacterized protein			#FFA500	33
547	A0A356J9S5	DODM01000030	16	PF02661-PF13310	IPR003812-IPR011204-IPR036597	13910	14902	4192	5184	complement	linear	329	2045217	Unreviewed	Death-on-curing protein	Fic;Virulence_RhuM		#C0FF40,#873260	33
548	A0A356JBC5	DODM01000030	17	PF05970	IPR010285-IPR027417	15078	16064	5360	6346	complement	linear	327	2045217	Unreviewed	Uncharacterized protein	PIF1		#B53389	33
549	A0A356J9K8	DODM01000030	3	none	none	1078	1626	-8640	-8092	complement	linear	181	2045217	Unreviewed	Uncharacterized protein			#FFA500	33
550	A0A356J9M2	DODM01000030	4	none	IPR011257	1805	2323	-7913	-7395	complement	linear	171	2045217	Unreviewed	Uncharacterized protein			#FFA500	33
551	A0A356J9R5	DODM01000030	5	none	none	2665	3192	-7053	-6526	complement	linear	174	2045217	Unreviewed	Uncharacterized protein			#FFA500	33
552	A0A356JBB5	DODM01000030	6	PF13412	IPR036388-IPR000485-IPR036390	3252	3605	-6466	-6113	complement	linear	116	2045217	Unreviewed	Uncharacterized protein	HTH_24		#40C0FF	33
553	A0A356JA08	DODM01000030	7	PF01022	IPR036388-IPR001845-IPR036390-IPR011991	3651	3974	-6067	-5744	complement	linear	106	2045217	Unreviewed	HTH arsR-type domain-containing protein	HTH_5		#A0785A	33
554	A0A356J9M5	DODM01000030	8	none	none	4253	4885	-5465	-4833	complement	linear	209	2045217	Unreviewed	Uncharacterized protein			#FFA500	33
555	A0A356JA74	DODM01000030	9	PF14213	IPR025474	4872	5201	-4846	-4517	complement	linear	108	2045217	Unreviewed	DUF4325 domain-containing protein	DUF4325		#FAD6A5	33
556	I3Z8R6	CP003281	2962	PF00117-PF06418	IPR029062-IPR004468-IPR017926-IPR017456-IPR027417-IPR033828	3343668	3345287	-11682	-10063	normal	circular	538	866536	Unreviewed	CTP synthase	GATase;CTP_synth_N		#004040,#F400A1	34
557	I3Z8R7	CP003281	2963	PF02096-PF14849	IPR038221-IPR019998-IPR001708-IPR038210-IPR028055-IPR028053	3345403	3347199	-9947	-8151	normal	circular	597	866536	Unreviewed	Membrane protein insertase YidC	60KD_IMP;YidC_periplas		#E5AA70,#71BC78	34
558	I3Z8R8	CP003281	2964	PF13483	IPR036866-IPR022877-IPR001279	3347410	3348093	-7940	-7257	normal	circular	226	866536	Unreviewed	UPF0173 metal-dependent hydrolase Belba_3122	Lactamase_B_3		#4F7942	34
559	I3Z8R9	CP003281	2965	PF13614	IPR025669-IPR027417	3348103	3348882	-7247	-6468	normal	circular	258	866536	Unreviewed	ATPase involved in chromosome partitioning	AAA_31		#FF2800	34
560	I3Z8S0	CP003281	2966	PF02195-PF17762	IPR003115-IPR041468-IPR036086-IPR004437	3348892	3349809	-6458	-5541	normal	circular	304	866536	Unreviewed	ParB-like partition protein	ParBc;HTH_ParB		#6C541E,#CE2029	34
561	I3Z8S1	CP003281	2967	none	none	3349860	3350411	-5490	-4939	normal	circular	182	866536	Unreviewed	Uncharacterized protein			#FFA500	34
562	I3Z8S2	CP003281	2968	PF01113-PF05173	IPR000846-IPR022663-IPR023940-IPR036291	3350415	3351137	-4935	-4213	normal	circular	239	866536	Unreviewed	Dihydrodipicolinate reductase	DapB_N;DapB_C		#B22222,#E25822	34
563	I3Z8S3	CP003281	2969	PF00717-PF10502	IPR015927-IPR019533-IPR000223-IPR036286	3351152	3352228	-4198	-3122	normal	circular	357	866536	Unreviewed	Signal peptidase I	Peptidase_S24;Peptidase_S26		#FC8EAC,#F7E98E	34
564	I3Z8S4	CP003281	2970	PF01588-PF08264-PF09334	IPR029038-IPR014729-IPR023458-IPR002547-IPR013155-IPR015413-IPR033911-IPR009080-IPR012340-IPR014758-IPR004495-IPR041872	3352313	3354373	-3037	-977	complement	circular	685	866536	Unreviewed	Methionine--tRNA ligase	tRNA_bind;Anticodon_1;tRNA-synt_1g		#EEDC82,#FF004F,#228B22	34
565	I3Z8S5	CP003281	2971	PF00440	IPR001647-IPR009057-IPR036271	3354425	3355087	-925	-263	complement	circular	219	866536	Unreviewed	Transcriptional regulator	TetR_N		#0080FF	34
566	I3Z8S7	CP003281	2973	PF13310	IPR011204	3358055	3359098	2705	3748	normal	circular	346	866536	Unreviewed	Virulence protein	Virulence_RhuM		#873260	34
567	I3Z8S8	CP003281	2974	PF00271	IPR001650-IPR014001-IPR027417	3359102	3361060	3752	5710	normal	circular	651	866536	Unreviewed	DNA/RNA helicase, superfamily II	Helicase_C		#C00000	34
568	I3Z8S9	CP003281	2975	PF10544	IPR018306	3361050	3362255	5700	6905	normal	circular	400	866536	Unreviewed	T5orf172 domain-containing protein	T5orf172		#00FF00	34
569	I3Z8T0	CP003281	2976	PF00533-PF01653-PF03119-PF03120-PF12826	IPR036420-IPR001679-IPR001357-IPR013839-IPR004149-IPR004150-IPR041663-IPR013840-IPR010994-IPR012340	3362314	3364770	6964	9420	normal	circular	817	866536	Unreviewed	DNA ligase	BRCT;DNA_ligase_aden;DNA_ligase_ZBD;DNA_ligase_OB;HHH_2		#FFC080,#0072BB,#86608E,#F64A8A,#FF77FF	34
570	I3Z8T1	CP003281	2977	none	none	3364773	3365267	9423	9917	normal	circular	163	866536	Unreviewed	Uncharacterized protein			#FFA500	34
571	I3Z8T2	CP003281	2978	PF00701	IPR013785-IPR005263-IPR002220	3365261	3366115	9911	10765	normal	circular	283	866536	Unreviewed	4-hydroxy-tetrahydrodipicolinate synthase	DHDPS		#E48400	34
572	I3Z8T3	CP003281	2979	PF02601-PF13742	IPR020579-IPR025824-IPR003753	3366210	3367526	10860	12176	normal	circular	437	866536	Unreviewed	Exodeoxyribonuclease 7 large subunit	Exonuc_VII_L;tRNA_anti_2		#CC6666,#DCDCDC	34
573	I3Z8T4	CP003281	2980	PF02609	IPR037004-IPR003761	3367516	3367707	12166	12357	normal	circular	62	866536	Unreviewed	Exodeoxyribonuclease 7 small subunit	Exonuc_VII_S		#E49B0F	34
574	I3Z8T5	CP003281	2981	PF02357	IPR036735-IPR006645	3367887	3368390	12537	13040	complement	circular	166	866536	Unreviewed	Transcription antiterminator	NusG		#B06500	34
575	I3Z8T6	CP003281	2982	PF00873	IPR027463-IPR001036	3368486	3371893	13136	16543	complement	circular	1134	866536	Unreviewed	Cation/multidrug efflux pump	ACR_tran		#6082B6	34
576	A0A3N1ZY65	RKHG01000001	2880	PF13593	IPR038770-IPR016833	3076385	3077350	-10135	-9170	complement	linear	320	33984	Unreviewed	Sodium/bile acid cotransporter 7	SBF_like		#E6E8FA	35
577	A0A3N1ZXW4	RKHG01000001	2881	none	none	3077393	3077944	-9127	-8576	normal	linear	182	33984	Unreviewed	Uncharacterized protein			#FFA500	35
578	A0A3N1ZXW0	RKHG01000001	2882	none	IPR001190-IPR000182-IPR016181	3077919	3078782	-8601	-7738	normal	linear	286	33984	Unreviewed	Uncharacterized protein			#FFA500	35
579	A0A3N1ZXW1	RKHG01000001	2883	PF00588	IPR029064-IPR029026-IPR001537-IPR029028	3078792	3079670	-7728	-6850	normal	linear	291	33984	Unreviewed	tRNA G18 (Ribose-2'-O)-methylase SpoU	SpoU_methylase		#FF9933	35
580	A0A3N1ZZT6	RKHG01000001	2884	none	none	3079655	3079882	-6865	-6638	complement	linear	74	33984	Unreviewed	Uncharacterized protein			#FFA500	35
581	A0A3N1ZXW3	RKHG01000001	2885	none	none	3080228	3080479	-6292	-6041	normal	linear	82	33984	Unreviewed	Uncharacterized protein			#FFA500	35
582	A0A3N1ZXW2	RKHG01000001	2886	PF01381-PF06114	IPR010982-IPR001387-IPR010359	3080469	3081581	-6051	-4939	normal	linear	369	33984	Unreviewed	Zn-dependent peptidase ImmA (M78 family)	HTH_3;Peptidase_M78		#40FFC0,#003366	35
583	A0A3N1ZXW5	RKHG01000001	2887	none	IPR026487	3081611	3083263	-4909	-3257	normal	linear	549	33984	Unreviewed	Uncharacterized protein (TIGR04141 family)			#FFA500	35
584	A0A3N1ZXZ2	RKHG01000001	2888	PF10544	IPR018306	3083324	3084541	-3196	-1979	complement	linear	404	33984	Unreviewed	T5orf172 domain-containing protein	T5orf172		#00FF00	35
585	A0A3N1ZYY3	RKHG01000001	2889	none	IPR014001-IPR027417	3084538	3086523	-1982	3	complement	linear	660	33984	Unreviewed	Superfamily II DNA or RNA helicase			#FFA500	35
586	A0A3N1ZXX4	RKHG01000001	2891	PF00239-PF13936	IPR036162-IPR006119-IPR025246	3089298	3089879	2778	3359	complement	linear	192	33984	Unreviewed	DNA invertase Pin-like site-specific DNA recombinase	Resolvase;HTH_38		#E52B50,#996515	35
587	A0A3N1ZXX0	RKHG01000001	2892	PF00588	IPR029026-IPR001537-IPR029028	3090079	3090525	3559	4005	normal	linear	147	33984	Unreviewed	SpoU rRNA methylase family protein	SpoU_methylase		#FF9933	35
588	A0A3N1ZXX7	RKHG01000001	2893	PF03551	IPR036388-IPR005149-IPR036390	3090618	3090944	4098	4424	normal	linear	107	33984	Unreviewed	PadR family transcriptional regulator PadR	PadR		#A8E4A0	35
589	A0A3N1ZZV1	RKHG01000001	2894	none	none	3090941	3091150	4421	4630	normal	linear	68	33984	Unreviewed	Uncharacterized protein			#FFA500	35
590	A0A3N1ZXX1	RKHG01000001	2895	PF07681	IPR032808	3091087	3091551	4567	5031	complement	linear	153	33984	Unreviewed	Putative oxidoreductase	DoxX		#00009C	35
591	A0A3N1ZXX6	RKHG01000001	2896	PF01327	IPR036821-IPR023635	3091551	3092153	5031	5633	complement	linear	199	33984	Unreviewed	Peptide deformylase	Pep_deformylase		#465945	35
592	A0A3N1ZXX2	RKHG01000001	2897	PF00589-PF02899	IPR010998-IPR013762-IPR023009-IPR002104-IPR004107-IPR011010	3092273	3093235	5753	6715	normal	linear	319	33984	Unreviewed	Tyrosine recombinase XerC	Phage_integrase;Phage_int_SAM_1		#00FFFF,#1164B4	35
593	A0A3N1ZY03	RKHG01000001	2898	PF01551	IPR011055-IPR016047	3093250	3094206	6730	7686	complement	linear	317	33984	Unreviewed	Peptidase M23-like protein	Peptidase_M23		#ADFF2F	35
594	A0A3N1ZYZ2	RKHG01000001	2899	PF00318	IPR005706-IPR001865-IPR023591	3094555	3095484	8035	8964	normal	linear	308	33984	Unreviewed	30S ribosomal protein S2	Ribosomal_S2		#A99A86	35
595	A0A3N1ZY82	RKHG01000001	2900	PF00889	IPR036402-IPR001816-IPR014039-IPR009060	3095521	3096330	9001	9810	normal	linear	268	33984	Unreviewed	Elongation factor Ts	EF_TS		#00FF7F	35
596	A0A1R4EIW7	FUGD01000192	1	PF05930	IPR010260	97	285	-5762	-5574	complement	linear	61	1945520	Unreviewed	Prophage CP4-57 regulatory protein (AlpA)	Phage_AlpA		#FF69B4	36
597	A0A1R4EJ36	FUGD01000192	10	PF13086-PF13087	IPR041677-IPR041679-IPR027417-IPR011009	12156	15755	6297	9896	normal	linear	1198	1945520	Unreviewed	Uncharacterized protein	AAA_11;AAA_12		#00C080,#8080C0	36
598	A0A1R4EIX6	FUGD01000192	11	PF13091	IPR036388-IPR025202	15758	17677	9899	11818	normal	linear	638	1945520	Unreviewed	PLDc_2 domain-containing protein	PLDc_2		#663854	36
599	A0A1R4EJ35	FUGD01000192	12	PF01527	IPR002514-IPR009057	17950	18345	12091	12486	normal	linear	130	1945520	Unreviewed	Transposase	HTH_Tnp_1		#00C040	36
600	A0A1R4EJ25	FUGD01000192	2	none	none	395	1255	-5464	-4604	complement	linear	285	1945520	Unreviewed	Uncharacterized protein			#FFA500	36
601	A0A1R4EJ98	FUGD01000192	3	PF13455	IPR018306	1564	2946	-4295	-2913	complement	linear	459	1945520	Unreviewed	T5orf172 domain protein	MUG113		#0047AB	36
602	A0A1R4EJ27	FUGD01000192	4	PF04851	IPR006935-IPR014001-IPR027417	2900	5137	-2959	-722	complement	linear	744	1945520	Unreviewed	Helicase ATP-binding domain-containing protein	ResIII		#4040FF	36
603	A0A1R4EIZ3	FUGD01000192	5	none	none	5185	5802	-674	-57	complement	linear	204	1945520	Unreviewed	Uncharacterized protein			#FFA500	36
604	A0A1R4EJ40	FUGD01000192	7	none	none	8782	8937	2923	3078	normal	linear	50	1945520	Unreviewed	Uncharacterized protein			#FFA500	36
605	A0A1R4EJ48	FUGD01000192	8	none	none	8985	9482	3126	3623	complement	linear	164	1945520	Unreviewed	Uncharacterized protein			#FFA500	36
606	A0A1R4EIY0	FUGD01000192	9	PF07693	IPR011646-IPR027417	9551	11713	3692	5854	complement	linear	719	1945520	Unreviewed	KAP family P-loop domain protein	KAP_NTPase		#4000FF	36
607	A0A2D0JJ97	NITZ01000050	1	PF12834-PF12835	IPR010998-IPR024457-IPR024456-IPR011010	180	1034	-1586	-732	normal	linear	283	351674	Unreviewed	DNA-binding protein	Phage_int_SAM_2;Integrase_1		#446CCF,#F0DC82	37
608	A0A2D0JJC3	NITZ01000050	2	PF13693	IPR010982-IPR038722	1289	1558	-477	-208	normal	linear	88	351674	Unreviewed	Transcriptional regulator	HTH_35		#2A52BE	37
609	A0A2D0JJS0	NITZ01000050	4	PF00271	IPR001650-IPR027417	4509	6515	2743	4749	normal	linear	667	351674	Unreviewed	Helicase C-terminal domain-containing protein	Helicase_C		#C00000	37
610	A0A2D0JJD0	NITZ01000050	5	PF10544	IPR018306	6517	7761	4751	5995	normal	linear	413	351674	Unreviewed	T5orf172 domain-containing protein	T5orf172		#00FF00	37
611	A0A2D0JJG3	NITZ01000050	6	none	IPR013762-IPR011010	8089	8502	6323	6736	complement	linear	136	351674	Unreviewed	Integrase			#FFA500	37
612	B2CBE4	EU383016	19	PF13091	IPR025202-IPR001736	17949	18479	-8999	-8469	normal	circular	175	573	Unreviewed	Putative endonuclease	PLDc_2		#663854	38
613	B2CBE5	EU383016	20	PF08401-PF18818	IPR013610-IPR041459-IPR017113	18663	19631	-8285	-7317	complement	circular	321	573	Unreviewed	ArdC	DUF1738;MPTase-PolyVal		#5218FA,#3FFF00	38
614	B2CBE6	EU383016	21	none	none	20016	20351	-6932	-6597	normal	circular	110	573	Unreviewed	Uncharacterized protein			#FFA500	38
615	B2CBE7	EU383016	22	none	none	20348	20680	-6600	-6268	normal	circular	109	573	Unreviewed	Uncharacterized protein			#FFA500	38
616	B2CBE8	EU383016	23	PF01381	IPR010982-IPR001387	21054	21353	-5894	-5595	complement	circular	98	573	Unreviewed	Putative transcriptional regulator	HTH_3		#40FFC0	38
617	B2CBE9	EU383016	24	PF05973	IPR009241	21356	21706	-5592	-5242	complement	circular	115	573	Unreviewed	Uncharacterized protein	Gp49		#C90016	38
618	B2CBF0	EU383016	25	PF01656	IPR002586-IPR027417	22100	22717	-4848	-4231	normal	circular	204	573	Unreviewed	ParF	CbiA		#DA9100	38
619	B2CBF1	EU383016	26	PF09274	IPR013321-IPR015354-IPR010985	22772	23011	-4176	-3937	normal	circular	78	573	Unreviewed	ParG	ParG		#DF73FF	38
620	B2CBF2	EU383016	27	PF13455	IPR018306	23630	24886	-3318	-2062	complement	circular	417	573	Unreviewed	T5orf172 domain-containing protein	MUG113		#0047AB	38
621	B2CBF3	EU383016	28	PF00271	IPR001650-IPR014001-IPR027417	24890	26905	-2058	-43	complement	circular	670	573	Unreviewed	Helicase ATP-binding domain-containing protein	Helicase_C		#C00000	38
622	Q7B899	EU383016	30	PF13354	IPR012338-IPR000871	29871	30731	2923	3783	complement	circular	285	573	Unreviewed	Beta-lactamase	Beta-lactamase2		#49796B	38
623	B2CBF6	EU383016	31	PF00905	IPR012338-IPR001460	31431	32270	4483	5322	complement	circular	278	573	Unreviewed	Beta-lactamase	Transpeptidase		#89CFF0	38
624	A4GRC9	EU383016	32	PF01909-PF13427	IPR002934-IPR025184-IPR024172	32315	33103	5367	6155	complement	circular	261	573	Unreviewed	Streptomycin 3''-adenylyltransferase	NTP_transf_2;DUF4111		#FF1DCE,#FF69B4	38
625	Q7B8A1	EU383016	33	PF13523	IPR000182-IPR016181-IPR030971	33173	33778	6225	6830	complement	circular	200	573	Unreviewed	AAC(6')-Ib	Acetyltransf_8		#355E3B	38
626	Q7B8A2	EU383016	37	PF00239-PF02796	IPR036162-IPR006119-IPR006120-IPR009057	37008	37565	10060	10617	complement	circular	184	573	Unreviewed	Resolvase	Resolvase;HTH_7		#E52B50,#FFBF00	38
627	B2CBG3	EU383016	38	PF01526-PF13700	IPR002513-IPR025296	37694	40732	10746	13784	normal	circular	1011	573	Unreviewed	TnpA of Tn1331	DDE_Tnp_Tn3;DUF4158		#B2EC5D,#138808	38
628	B2CBG4	EU383016	39	PF01381	IPR010982-IPR001387	40942	41223	13994	14275	complement	circular	92	573	Unreviewed	Helix-turn-helix transcriptional regulator	HTH_3		#40FFC0	38
629	A0A0T8TI55	CMJT01000011	24	none	none	22152	22496	-7540	-7196	normal	linear	113	1313	Unreviewed	Uncharacterized protein			#FFA500	39
630	A0A0U0D0S4	CMJT01000011	25	none	none	22496	22663	-7196	-7029	normal	linear	54	1313	Unreviewed	Uncharacterized protein			#FFA500	39
631	A0A0T8UAK1	CMJT01000011	26	PF03306	IPR005128	23039	23710	-6653	-5982	normal	linear	222	1313	Unreviewed	Alpha-acetolactate decarboxylase	AAL_decarboxy		#C0FFC0	39
632	A0A0T8UAF2	CMJT01000011	27	PF10086	IPR011397	23720	24112	-5972	-5580	normal	linear	129	1313	Unreviewed	Predicted membrane protein	YhfC		#C0C0FF	39
633	A0A0T8UA22	CMJT01000011	28	PF10086	IPR011397	24159	24473	-5533	-5219	normal	linear	103	1313	Unreviewed	Predicted membrane protein	YhfC		#C0C0FF	39
634	A0A0T8UA43	CMJT01000011	29	PF01565-PF02873	IPR016167-IPR016169-IPR036635-IPR003170-IPR006094-IPR011601-IPR016166-IPR036318	24583	25488	-5109	-4204	normal	linear	300	1313	Unreviewed	UDP-N-acetylenolpyruvoylglucosamine reductase	FAD_binding_4;MurB_C		#00C0C0,#C000C0	39
635	A0A0T8UA53	CMJT01000011	30	PF00005-PF08402	IPR003439-IPR013611-IPR017879-IPR003593-IPR008995-IPR027417	25648	26805	-4044	-2887	normal	linear	384	1313	Unreviewed	Spermidine/putrescine import ATP-binding protein PotA	ABC_tran;TOBE_2		#C0C000,#80C0C0	39
636	A0A0B7LYL4	CMJT01000011	31	PF00528	IPR035906-IPR000515	26786	27592	-2906	-2100	normal	linear	267	1313	Unreviewed	ABC transporter permease	BPD_transp_1		#C080C0	39
637	A0A0T8UAA4	CMJT01000011	32	PF00528	IPR035906-IPR000515	27589	28362	-2103	-1330	normal	linear	256	1313	Unreviewed	Spermidine/putrescine ABC transporter permease	BPD_transp_1		#C080C0	39
638	A0A0T8UAE0	CMJT01000011	33	PF13416	IPR006059-IPR001188	28359	29429	-1333	-263	normal	linear	355	1313	Unreviewed	ABC transporter, spermidine/putrescine-binding protein	SBP_bac_8		#C0C080	39
639	A0A0T8UA97	CMJT01000011	35	PF04851	IPR006935-IPR014001-IPR001650-IPR027417	32457	34388	2765	4696	normal	linear	642	1313	Unreviewed	DNA helicase	ResIII		#4040FF	39
640	A0A0T8UAW0	CMJT01000011	36	PF10544	IPR018306	34381	35535	4689	5843	normal	linear	383	1313	Unreviewed	YeeC-like protein	T5orf172		#00FF00	39
641	A0A0T8UAE9	CMJT01000011	37	none	none	35621	35926	5929	6234	normal	linear	100	1313	Unreviewed	Uncharacterized protein			#FFA500	39
642	A0A0T8UA64	CMJT01000011	38	PF04525	IPR038595-IPR007612-IPR025659	36219	36704	6527	7012	normal	linear	160	1313	Unreviewed	Protein of uncharacterized function (DUF567)	LOR		#40C0C0	39
643	A0A0T8UA68	CMJT01000011	39	PF01411-PF02272-PF07973	IPR023033-IPR018164-IPR003156-IPR012947-IPR002318-IPR018165-IPR018162-IPR009000-IPR018163	36726	39344	7034	9652	normal	linear	871	1313	Unreviewed	Alanine--tRNA ligase	tRNA-synt_2c;DHHA1;tRNA_SAD		#C040C0,#C0C040,#C0FFFF	39
644	A0A0T8UAD0	CMJT01000011	40	PF00128-PF09154	IPR013780-IPR006047-IPR015237-IPR013776-IPR017853	39434	40888	9742	11196	complement	linear	483	1313	Unreviewed	Alpha-amylase	Alpha-amylase;DUF1939		#FFC0FF,#FF00C0	39
645	A0A0T8UA51	CMJT01000011	41	PF00005	IPR003439-IPR003593-IPR027417	41068	41817	11376	12125	normal	linear	248	1313	Unreviewed	ABC transporter ATP-binding protein	ABC_tran		#C0C000	39
646	A0A0T8UAC0	CMJT01000011	42	none	none	41798	43435	12106	13743	normal	linear	544	1313	Unreviewed	ABC transporter membrane protein			#FFA500	39
647	A0A0T8UAC4	CMJT01000011	43	PF00884	IPR017850-IPR000917-IPR012160	44139	46289	14447	16597	complement	linear	715	1313	Unreviewed	Phosphoglycerol transferase and related proteins, alkaline phosphatase superfamily	Sulfatase		#E3A857	39
648	A0A0T8UAH2	CMJT01000011	44	PF10672-PF17785	IPR036974-IPR019614-IPR041532-IPR029063-IPR015947	46406	47569	16714	17877	normal	linear	386	1313	Unreviewed	Putative SAM-dependent methyltransferase	Methyltrans_SAM;PUA_3		#C0FF00,#00C0FF	39
649	A0A378NJH6	UGPO01000002	1000	PF10544	IPR018306	1061336	1062550	4690	5904	normal	linear	403	1270	Unreviewed	T5orf172 domain	T5orf172		#00FF00	40
650	A0A378NJH8	UGPO01000002	1001	none	none	1062972	1063316	6326	6670	complement	linear	113	1270	Unreviewed	Uncharacterized protein			#FFA500	40
651	A0A378NLE9	UGPO01000002	1002	PF03235-PF07510	IPR004919-IPR011089	1063640	1065418	6994	8772	normal	linear	591	1270	Unreviewed	Uncharacterized conserved protein	DUF262;DUF1524		#C08040,#FE6F5E	40
652	A0A378NP68	UGPO01000002	1003	PF13586	IPR025668	1065415	1065798	8769	9152	complement	linear	126	1270	Unreviewed	Transposase and inactivated derivatives	DDE_Tnp_1_2		#4B0082	40
653	A0A378NP13	UGPO01000002	1004	none	none	1065926	1066123	9280	9477	complement	linear	64	1270	Unreviewed	Uncharacterized protein			#FFA500	40
654	A0A378NRM5	UGPO01000002	1005	PF13340	IPR025161	1066095	1066310	9449	9664	complement	linear	70	1270	Unreviewed	Uncharacterized protein	DUF4096		#80FF40	40
655	A0A031HW70	UGPO01000002	1006	PF02604	IPR006442-IPR036165	1066863	1067123	10217	10477	normal	linear	85	1270	Unreviewed	Antitoxin	PhdYeFM_antitox		#002FA7	40
656	A0A378NJM8	UGPO01000002	1007	PF06769	IPR035093-IPR009614	1067124	1067378	10478	10732	normal	linear	83	1270	Unreviewed	Toxin YoeB	YoeB_toxin		#FF4F00	40
657	A0A378NJL0	UGPO01000002	1008	PF03167	IPR036895-IPR005122-IPR015637	1067380	1067946	10734	11300	normal	linear	187	1270	Unreviewed	G/U mismatch-specific DNA glycosylase	UDG		#5A4FCF	40
658	A0A085DXZ4	UGPO01000002	988	none	none	1048430	1048867	-8216	-7779	complement	linear	144	1270	Unreviewed	Uncharacterized protein			#FFA500	40
659	A0A378NJK4	UGPO01000002	989	PF01661	IPR002589	1048924	1049451	-7722	-7195	normal	linear	174	1270	Unreviewed	O-acetyl-ADP-ribose deacetylase	Macro		#F4F0EC	40
660	A0A378NJG5	UGPO01000002	990	PF00072-PF00196	IPR001789-IPR000792-IPR016032-IPR011006	1049472	1050146	-7174	-6500	complement	linear	223	1270	Unreviewed	Response regulator protein vraR	Response_reg;GerE		#009000,#00A86B	40
661	A0A378NJG8	UGPO01000002	991	PF07730	IPR036890-IPR011712	1050143	1051369	-6503	-5277	complement	linear	407	1270	Unreviewed	Sensor histidine kinase desK	HisKA_3		#F8DE7E	40
662	A0A378NLD8	UGPO01000002	992	PF12698	none	1051366	1052160	-5280	-4486	complement	linear	263	1270	Unreviewed	ABC-2 family transporter protein	ABC2_membrane_3		#614051	40
663	A0A378NLC4	UGPO01000002	993	PF00005	IPR003439-IPR003593-IPR027417	1052157	1053128	-4489	-3518	complement	linear	322	1270	Unreviewed	Daunorubicin/doxorubicin resistance ATP-binding protein DrrA	ABC_tran		#C0C000	40
664	A0A378NL62	UGPO01000002	994	PF00011	IPR008978-IPR002068-IPR031107	1053355	1053816	-3291	-2830	normal	linear	152	1270	Unreviewed	HSP 18	HSP20		#D73B3E	40
665	A0A378NRL4	UGPO01000002	995	PF05199	IPR036188-IPR007867	1053925	1054359	-2721	-2287	complement	linear	143	1270	Unreviewed	Choline dehydrogenase	GMC_oxred_C		#004080	40
666	A0A378NLX1	UGPO01000002	996	PF01926-PF06071	IPR023192-IPR012675-IPR004396-IPR006073-IPR013029-IPR031167-IPR027417-IPR012676-IPR041706	1054723	1055856	-1923	-790	normal	linear	376	1270	Unreviewed	Ribosome-binding ATPase YchF	MMR_HSR1;YchF-GTPase_C		#A50B5E,#FADA5E	40
667	A0A378NJL7	UGPO01000002	997	none	none	1055877	1056389	-769	-257	normal	linear	169	1270	Unreviewed	Uncharacterized protein			#FFA500	40
668	A0A378NJL4	UGPO01000002	999	none	IPR014001-IPR027417	1059354	1061339	2708	4693	normal	linear	660	1270	Unreviewed	Helicase ATP-binding domain-containing protein			#FFA500	40
669	A0A0Z8JJN4	FIHM01000003	79	none	none	80825	81268	-10552	-10109	complement	linear	146	1307	Unreviewed	Membrane protein			#FFA500	41
670	A0A116MLZ4	FIHM01000003	80	PF01432-PF08439	IPR042088-IPR001567-IPR013647-IPR004438	81270	83072	-10107	-8305	complement	linear	599	1307	Unreviewed	Oligoendopeptidase F	Peptidase_M3;Peptidase_M3_N		#BDDA57,#29AB87	41
671	A0A123VVH5	FIHM01000003	81	PF06054	IPR010330-IPR021176	83301	84242	-8076	-7135	complement	linear	312	1307	Unreviewed	Competence CoiA family protein	CoiA		#E8000D	41
672	A0A116LX85	FIHM01000003	82	PF01588-PF09334	IPR014729-IPR023457-IPR002547-IPR015413-IPR033911-IPR009080-IPR012340-IPR014758-IPR004495-IPR041872	84303	86306	-7074	-5071	complement	linear	666	1307	Unreviewed	Methionine--tRNA ligase	tRNA_bind;tRNA-synt_1g		#EEDC82,#228B22	41
673	A0A116LX75	FIHM01000003	83	none	none	86516	87265	-4861	-4112	complement	linear	248	1307	Unreviewed	Uncharacterized protein			#FFA500	41
674	A0A0Z8JJY5	FIHM01000003	84	none	none	87343	87456	-4034	-3921	complement	linear	36	1307	Unreviewed	Uncharacterized protein			#FFA500	41
675	A0A123TD72	FIHM01000003	85	PF10544	IPR018306	87593	88471	-3784	-2906	complement	linear	291	1307	Unreviewed	YeeC-like protein	T5orf172		#00FF00	41
676	A0A0Z8HF92	FIHM01000003	86	none	none	88461	88751	-2916	-2626	complement	linear	95	1307	Unreviewed	Uncharacterized protein			#FFA500	41
677	A0A0Z8HFL2	FIHM01000003	87	PF04851	IPR006935-IPR014001-IPR027417	88748	90670	-2629	-707	complement	linear	639	1307	Unreviewed	DEAD/DEAH box helicase	ResIII		#4040FF	41
678	A0A0Z8HFE1	FIHM01000003	88	none	none	90667	91389	-710	12	complement	linear	239	1307	Unreviewed	Uncharacterized protein			#FFA500	41
679	A0A0Z8HFF9	FIHM01000003	90	PF13021	IPR024976	94304	94582	2927	3205	complement	linear	91	1307	Unreviewed	DUF3885 domain-containing protein	DUF3885		#4CBB17	41
680	A0A483AE30	FXLW01000043	1	PF04851	IPR006935-IPR014001-IPR001650-IPR027417	455	2401	-2980	-1034	complement	linear	647	655186	Unreviewed	FIG006126: DNA helicase, restriction/modification system component YeeB	ResIII		#4040FF	42
681	A0A483AB57	FXLW01000043	2	PF13310	IPR011204	2404	3438	-1031	3	complement	linear	343	655186	Unreviewed	DNA-binding protein in cluster with Type I restriction-modification system	Virulence_RhuM		#873260	42
682	A0A483A5R9	FXLW01000043	4	PF01206	IPR036868-IPR001455	6140	6322	2705	2887	complement	linear	59	655186	Unreviewed	UPF0033 domain-containing protein	TusA		#C3B091	42
683	A0A483A9B9	FXLW01000043	5	PF01218	IPR036406-IPR001260	6395	7303	2960	3868	complement	linear	301	655186	Unreviewed	Oxygen-dependent coproporphyrinogen-III oxidase	Coprogen_oxidas		#087830	42
684	A0A483AE51	FXLW01000043	6	PF01300	IPR006070-IPR023535-IPR017945	7300	7836	3865	4401	complement	linear	177	655186	Unreviewed	Threonylcarbamoyl-AMP synthase	Sua5_yciO_yrdC		#C2B280	42
685	A0A483AA52	FXLW01000043	7	PF00589-PF02899	IPR010998-IPR013762-IPR002104-IPR004107-IPR011010	7833	8687	4398	5252	complement	linear	283	655186	Unreviewed	Tyrosine recombinase XerC	Phage_integrase;Phage_int_SAM_1		#00FFFF,#1164B4	42
686	A0A483A4X8	FXLW01000043	8	PF00183-PF13589	IPR037196-IPR036890-IPR001404-IPR020575-IPR003594-IPR020568	8724	10574	5289	7139	normal	linear	615	655186	Unreviewed	Chaperone protein HtpG	HSP90;HATPase_c_3		#D6CADD,#3D2B1F	42
687	A0A1Y4D1E8	NFJC01000040	10	none	none	14310	14570	-6155	-5895	normal	linear	85	1965618	Unreviewed	Uncharacterized protein			#FFA500	43
688	A0A1Y4D3G5	NFJC01000040	11	none	none	14580	15050	-5885	-5415	normal	linear	155	1965618	Unreviewed	Uncharacterized protein			#FFA500	43
689	A0A1Y4CV94	NFJC01000040	12	PF08011	IPR012547	15166	15606	-5299	-4859	complement	linear	145	1965618	Unreviewed	Uncharacterized protein	PDDEXK_9		#26619C	43
690	A0A1Y4CSW9	NFJC01000040	13	PF13673	IPR000182-IPR016181	15747	16199	-4718	-4266	normal	linear	149	1965618	Unreviewed	GNAT family N-acetyltransferase	Acetyltransf_10		#0080C0	43
691	A0A1Y4CSW1	NFJC01000040	14	none	none	16441	16998	-4024	-3467	normal	linear	184	1965618	Unreviewed	Uncharacterized protein			#FFA500	43
692	A0A1Y4CU08	NFJC01000040	15	PF10544	IPR018306	17107	18387	-3358	-2078	complement	linear	425	1965618	Unreviewed	T5orf172 domain-containing protein	T5orf172		#00FF00	43
693	A0A1Y4CTL6	NFJC01000040	16	none	IPR027417	18384	20465	-2081	0	complement	linear	692	1965618	Unreviewed	Uncharacterized protein			#FFA500	43
694	A0A1Y4CX63	NFJC01000040	18	PF03235-PF07510	IPR004919-IPR011089	23257	25338	2792	4873	complement	linear	692	1965618	Unreviewed	Uncharacterized protein	DUF262;DUF1524		#C08040,#FE6F5E	43
695	A0A1Y4CSV0	NFJC01000040	7	PF03358	IPR029039-IPR005025	11023	11610	-9442	-8855	complement	linear	194	1965618	Unreviewed	Tat (Twin-arginine translocation) pathway signal sequence	FMN_red		#A9BA9D	43
696	A0A1Y4CZE5	NFJC01000040	8	none	none	11848	12660	-8617	-7805	normal	linear	269	1965618	Unreviewed	Uncharacterized protein			#FFA500	43
697	A0A1Y4CX51	NFJC01000040	9	PF01966	IPR006674-IPR006675	13360	13926	-7105	-6539	complement	linear	187	1965618	Unreviewed	HD family phosphohydrolase	HD		#CF1020	43
698	A0A1S9Z9S9	MUXS01000008	77	PF00497	IPR001638-IPR001320	62283	63098	-9222	-8407	normal	linear	270	28037	Unreviewed	Amino acid ABC transporter substrate-binding protein	SBP_bac_3		#408080	44
699	A0A1S9ZAZ4	MUXS01000008	78	PF00155-PF00392	IPR036388-IPR015421-IPR004839-IPR000524-IPR036390-IPR015424	63224	64495	-8281	-7010	complement	linear	422	28037	Unreviewed	GntR family transcriptional regulator	Aminotran_1_2;GntR		#804080,#FFC0C0	44
700	A0A1T0C3G6	MUXS01000008	80	PF03306	IPR005128	64790	65521	-6715	-5984	normal	linear	242	28037	Unreviewed	Alpha-acetolactate decarboxylase	AAL_decarboxy		#C0FFC0	44
701	A0A1S9Z9L4	MUXS01000008	81	PF10086	IPR011397	65531	66283	-5974	-5222	normal	linear	249	28037	Unreviewed	YhfC family intramembrane metalloprotease	YhfC		#C0C0FF	44
702	A0A1S9Z9Q4	MUXS01000008	82	PF01565-PF02873	IPR016167-IPR016169-IPR036635-IPR003170-IPR006094-IPR011601-IPR016166-IPR036318	66397	67302	-5108	-4203	normal	linear	300	28037	Unreviewed	UDP-N-acetylenolpyruvoylglucosamine reductase	FAD_binding_4;MurB_C		#00C0C0,#C000C0	44
703	A0A1S9Z9K8	MUXS01000008	83	PF00005-PF08402	IPR003439-IPR013611-IPR017879-IPR003593-IPR008995-IPR027417	67462	68619	-4043	-2886	normal	linear	384	28037	Unreviewed	Spermidine/putrescine import ATP-binding protein PotA	ABC_tran;TOBE_2		#C0C000,#80C0C0	44
704	A0A081QBV7	MUXS01000008	84	PF00528	IPR035906-IPR000515	68600	69406	-2905	-2099	normal	linear	267	28037	Unreviewed	ABC transporter permease	BPD_transp_1		#C080C0	44
705	A0A1S9Z9W2	MUXS01000008	85	PF00528	IPR035906-IPR000515	69403	70176	-2102	-1329	normal	linear	256	28037	Unreviewed	Spermidine/putrescine ABC transporter permease PotC	BPD_transp_1		#C080C0	44
706	A0A1S9Z9M2	MUXS01000008	86	PF13416	IPR006059-IPR001188	70173	71243	-1332	-262	normal	linear	355	28037	Unreviewed	Spermidine/putrescine ABC transporter substrate-binding protein	SBP_bac_8		#C0C080	44
707	A0A1S9Z9U6	MUXS01000008	88	PF04851	IPR006935-IPR014001-IPR027417	74294	76225	2789	4720	normal	linear	642	28037	Unreviewed	ATP-dependent helicase	ResIII		#4040FF	44
708	A0A1S9ZB13	MUXS01000008	89	PF10544	IPR018306	76218	77363	4713	5858	normal	linear	380	28037	Unreviewed	T5orf172 domain-containing protein	T5orf172		#00FF00	44
709	A0A1S9Z9N6	MUXS01000008	90	none	none	77436	77741	5931	6236	normal	linear	100	28037	Unreviewed	Uncharacterized protein			#FFA500	44
710	A0A1S9Z9N0	MUXS01000008	92	PF01411-PF02272-PF07973	IPR023033-IPR018164-IPR003156-IPR012947-IPR002318-IPR018165-IPR018162-IPR009000-IPR018163	78616	81234	7111	9729	normal	linear	871	28037	Unreviewed	Alanine--tRNA ligase	tRNA-synt_2c;DHHA1;tRNA_SAD		#C040C0,#C0C040,#C0FFFF	44
711	A0A1S9Z9R3	MUXS01000008	93	PF00128-PF09154	IPR013780-IPR006047-IPR015237-IPR013776-IPR006046-IPR017853	81324	82778	9819	11273	complement	linear	483	28037	Unreviewed	Alpha-amylase	Alpha-amylase;DUF1939		#FFC0FF,#FF00C0	44
712	A0A1S9Z9M3	MUXS01000008	94	PF00005	IPR003439-IPR003593-IPR027417	82956	83705	11451	12200	normal	linear	248	28037	Unreviewed	3-dehydroquinate dehydratase	ABC_tran		#C0C000	44
713	A0A1S9Z9K4	MUXS01000008	95	none	none	83686	85320	12181	13815	normal	linear	543	28037	Unreviewed	Uncharacterized protein			#FFA500	44
714	A0A1S9Z9X0	MUXS01000008	96	PF00884	IPR017850-IPR000917-IPR012160	85388	87538	13883	16033	complement	linear	715	28037	Unreviewed	Alkaline phosphatase	Sulfatase		#E3A857	44
715	A0A0M4K0E2	MUXS01000008	97	PF10672-PF17785	IPR036974-IPR019614-IPR041532-IPR029063-IPR015947	87655	88818	16150	17313	normal	linear	386	28037	Unreviewed	SAM-dependent methyltransferase	Methyltrans_SAM;PUA_3		#C0FF00,#00C0FF	44
716	A0A3M6L6R3	CP032757	862	none	none	938227	938451	-12695	-12471	normal	circular	73	1589	Unreviewed	Uncharacterized protein			#FFA500	45
717	A0A494S8X3	CP032757	863	PF00300	IPR029033-IPR013078	938565	939242	-12357	-11680	complement	circular	224	1589	Unreviewed	Histidine phosphatase family protein	His_Phos_1		#E6E6FA	45
718	A0A241RMB1	CP032757	864	PF00300	IPR029033-IPR013078	939257	939913	-11665	-11009	complement	circular	217	1589	Unreviewed	Histidine phosphatase family protein	His_Phos_1		#E6E6FA	45
719	A0A494S405	CP032757	865	PF00999-PF02080	IPR038770-IPR036721-IPR006153-IPR006037-IPR036291	939984	941840	-10938	-9082	complement	circular	617	1589	Unreviewed	Potassium transporter	Na_H_Exchanger;TrkA_C		#CCCCFF,#9457EB	45
720	A0A494SH62	CP032757	866	PF00293-PF04229	IPR000086-IPR007344-IPR020476-IPR015797	941862	942803	-9060	-8119	complement	circular	312	1589	Unreviewed	NUDIX domain-containing protein	NUDIX;GrpB		#EE82EE,#FBAED2	45
721	A0A494S3B9	CP032757	867	PF09335	IPR032816-IPR032818	943109	943750	-7813	-7172	complement	circular	212	1589	Unreviewed	Cytochrome O ubiquinol oxidase	SNARE_assoc		#967BB6	45
722	A0A494S6M6	CP032757	868	PF13245-PF13538	IPR027785-IPR014016-IPR000212-IPR027417	943982	946288	-6940	-4634	normal	circular	767	1589	Unreviewed	DNA helicase	AAA_19;UvrD_C_2		#E30022,#FBA0E3	45
723	A0A3M6L6S4	CP032757	869	PF03060	IPR013785-IPR004136	946862	947791	-4060	-3131	normal	circular	308	1589	Unreviewed	Enoyl-[acyl-carrier-protein] reductase FabK	NMO		#7CFC00	45
724	A0A2I0Z8C5	CP032757	870	PF00485	IPR004566-IPR006083-IPR027417	948103	949032	-2819	-1890	normal	circular	308	1589	Unreviewed	Pantothenate kinase	PRK		#BFFF00	45
725	A0A494S562	CP032757	871	PF00117-PF00958-PF02540	IPR014729-IPR029062-IPR022955-IPR017926-IPR001674-IPR022310-IPR025777-IPR004739	949126	950682	-1796	-240	normal	circular	517	1589	Unreviewed	GMP synthase [glutamine-hydrolyzing]	GATase;GMP_synt_C;NAD_synthase		#004040,#400040,#404000	45
726	A0A494S8Y3	CP032757	873	PF04851	IPR006935-IPR014001-IPR001650-IPR027417	953593	955542	2671	4620	normal	circular	648	1589	Unreviewed	ATP-dependent helicase	ResIII		#4040FF	45
727	A0A494SDU8	CP032757	874	PF10544	IPR018306	955529	956737	4607	5815	normal	circular	401	1589	Unreviewed	GIY-YIG nuclease family protein	T5orf172		#00FF00	45
728	A0A494S416	CP032757	875	PF13289	IPR039444	957093	958358	6171	7436	normal	circular	420	1589	Unreviewed	SIR2 family protein	SIR2_2		#F56991	45
729	A0A494SH68	CP032757	876	PF01935-PF05872	IPR002789-IPR033186-IPR008571-IPR003593-IPR027417	958358	959992	7436	9070	normal	circular	543	1589	Unreviewed	ATP-binding protein	DUF87;DUF853		#E68FAC,#FDD5B1	45
730	A0A494S3C8	CP032757	877	none	none	960432	961025	9510	10103	normal	circular	196	1589	Unreviewed	Abortive infection protein			#FFA500	45
731	A0A2I0Z8C2	CP032757	878	PF02517	IPR003675	961269	961967	10347	11045	normal	circular	231	1589	Unreviewed	CAAX protease	CPBP		#ADD8E6	45
732	A0A494S900	CP032757	879	PF00188-PF00746	IPR035940-IPR014044-IPR019948-IPR034120	962816	965323	11894	14401	normal	circular	834	1589	Unreviewed	LPXTG cell wall anchor domain-containing protein	CAP;Gram_pos_anchor		#B5651D,#E66771	45
733	A0A241RN05	CP032757	880	none	IPR014590	965747	966130	14825	15208	normal	circular	126	1589	Unreviewed	Uncharacterized protein			#FFA500	45
734	A0A494S574	CP032757	881	PF01757	IPR036514-IPR002656	966120	967970	15198	17048	normal	circular	615	1589	Unreviewed	Acyltransferase	Acyl_transf_3		#F08080	45
735	A0A241RME6	CP032757	882	PF04226	IPR007341	968617	968871	17695	17949	normal	circular	83	1589	Unreviewed	GlsB/YeaQ/YmgE family stress response membrane protein	Transgly_assoc		#93CCEA	45
736	A0A4Q1Q581	SDJT01000022	1	none	none	20	349	-8033	-7704	normal	linear	108	1585	Unreviewed	Uncharacterized protein			#FFA500	46
737	A0A4Q1Q596	SDJT01000022	10	PF00884	IPR017850-IPR000917	13934	16936	5881	8883	complement	linear	999	1585	Unreviewed	LTA synthase family protein	Sulfatase		#E3A857	46
738	A0A0U5FSF2	SDJT01000022	11	PF02660	IPR003811	17015	17632	8962	9579	complement	linear	204	1585	Unreviewed	Glycerol-3-phosphate acyltransferase	G3P_acyltransf		#E0FFFF	46
739	A0A4Q1QAB8	SDJT01000022	12	PF03816	IPR004474	17635	18918	9582	10865	complement	linear	426	1585	Unreviewed	LytR family transcriptional regulator	LytR_cpsA_psr		#E4717A	46
740	A0A061BTZ9	SDJT01000022	13	PF00300	IPR029033-IPR005952-IPR013078	19170	19859	11117	11806	complement	linear	228	1585	Unreviewed	2,3-bisphosphoglycerate-dependent phosphoglycerate mutase	His_Phos_1		#E6E6FA	46
741	A0A4Q1PZC9	SDJT01000022	14	none	none	20023	20772	11970	12719	normal	linear	248	1585	Unreviewed	Uncharacterized protein			#FFA500	46
742	A0A4Q1Q1L3	SDJT01000022	15	PF01408	IPR000683-IPR036291	20818	21783	12765	13730	normal	linear	320	1585	Unreviewed	Gfo/Idh/MocA family oxidoreductase	GFO_IDH_MocA		#F984EF	46
743	A0A4Q1PXW4	SDJT01000022	16	PF00999-PF02080-PF02254	IPR038770-IPR036721-IPR006153-IPR006037-IPR003148-IPR036291	21886	23724	13833	15671	complement	linear	611	1585	Unreviewed	Potassium transporter	Na_H_Exchanger;TrkA_C;TrkA_N		#CCCCFF,#9457EB,#D3D3D3	46
744	A0A4Q1Q5M1	SDJT01000022	17	PF01510-PF03217	IPR036505-IPR002502-IPR024968	23836	25374	15783	17321	complement	linear	511	1585	Unreviewed	N-acetylmuramoyl-L-alanine amidase	Amidase_2;SlpA		#90EE90,#F0E68C	46
745	A0A4Q1PZC1	SDJT01000022	3	PF00665-PF13936	IPR036397-IPR001584-IPR025246-IPR012337	2561	3721	-5492	-4332	normal	linear	385	1585	Unreviewed	IS30 family transposase	rve;HTH_38		#4000C0,#996515	46
746	A0A4Q1Q1K2	SDJT01000022	4	none	none	4077	4646	-3976	-3407	complement	linear	188	1585	Unreviewed	Uncharacterized protein			#FFA500	46
747	A0A4Q1PXV6	SDJT01000022	5	PF10544	IPR018306	4829	6073	-3224	-1980	complement	linear	413	1585	Unreviewed	GIY-YIG nuclease family protein	T5orf172		#00FF00	46
748	A0A4Q1Q5L2	SDJT01000022	6	PF04851	IPR006935-IPR014001-IPR001650-IPR027417	6057	8051	-1996	-2	complement	linear	663	1585	Unreviewed	ATP-dependent helicase	ResIII		#4040FF	46
749	A0A4V1NLG5	SDJT01000022	8	PF00579-PF01479	IPR036986-IPR014729-IPR024107-IPR002305-IPR002942-IPR002307-IPR024088	11270	12535	3217	4482	complement	linear	420	1585	Unreviewed	Tyrosine--tRNA ligase	tRNA-synt_1b;S4		#B19CD9,#78866B	46
750	A0A4Q1Q7D5	SDJT01000022	9	PF01757	IPR002656	12794	13855	4741	5802	complement	linear	352	1585	Unreviewed	Acyl_transf_3 domain-containing protein	Acyl_transf_3		#F08080	46
751	A0A1S9ZCV8	MUXQ01000025	1	none	none	1	230	-11354	-11125	complement	linear	75	257758	Unreviewed	Uncharacterized protein			#FFA500	47
752	A0A1S9ZCW8	MUXQ01000025	11	PF13416	IPR006059-IPR001188	14397	15467	3042	4112	complement	linear	355	257758	Unreviewed	Spermidine/putrescine ABC transporter substrate-binding protein	SBP_bac_8		#C0C080	47
753	A0A1S9ZS30	MUXQ01000025	12	PF00528	IPR035906-IPR000515	15464	16237	4109	4882	complement	linear	256	257758	Unreviewed	ABC transporter permease	BPD_transp_1		#C080C0	47
754	A0A1S9ZS31	MUXQ01000025	13	PF00528	IPR035906-IPR000515	16234	17040	4879	5685	complement	linear	267	257758	Unreviewed	ABC transporter permease	BPD_transp_1		#C080C0	47
755	A0A1S9ZSP1	MUXQ01000025	14	PF00005-PF08402	IPR003439-IPR013611-IPR017879-IPR003593-IPR008995-IPR027417	17021	18178	5666	6823	complement	linear	384	257758	Unreviewed	Spermidine/putrescine import ATP-binding protein PotA	ABC_tran;TOBE_2		#C0C000,#80C0C0	47
756	A0A1S9ZCP3	MUXQ01000025	15	PF01565-PF02873	IPR016167-IPR016169-IPR036635-IPR003170-IPR006094-IPR011601-IPR016166-IPR036318	18338	19243	6983	7888	complement	linear	300	257758	Unreviewed	UDP-N-acetylenolpyruvoylglucosamine reductase	FAD_binding_4;MurB_C		#00C0C0,#C000C0	47
757	A0A1S9ZCP0	MUXQ01000025	16	PF10086	IPR011397	19356	20108	8001	8753	complement	linear	249	257758	Unreviewed	YhfC family intramembrane metalloprotease	YhfC		#C0C0FF	47
758	A0A1S9ZCM6	MUXQ01000025	17	PF03306	IPR005128	20118	20849	8763	9494	complement	linear	242	257758	Unreviewed	Alpha-acetolactate decarboxylase	AAL_decarboxy		#C0FFC0	47
759	A0A1S9ZTP3	MUXQ01000025	19	none	none	21332	21676	9977	10321	complement	linear	113	257758	Unreviewed	Uncharacterized protein			#FFA500	47
760	A0A1S9ZE29	MUXQ01000025	2	none	none	342	1976	-11013	-9379	complement	linear	543	257758	Unreviewed	Uncharacterized protein			#FFA500	47
761	A0A1S9ZRY2	MUXQ01000025	20	PF00155-PF00392	IPR036388-IPR015421-IPR004839-IPR000524-IPR036390-IPR015424	22270	23541	10915	12186	normal	linear	422	257758	Unreviewed	GntR family transcriptional regulator	Aminotran_1_2;GntR		#804080,#FFC0C0	47
762	A0A1S9ZS12	MUXQ01000025	3	PF00005	IPR003439-IPR003593-IPR027417	1957	2706	-9398	-8649	complement	linear	248	257758	Unreviewed	3-dehydroquinate dehydratase	ABC_tran		#C0C000	47
763	A0A1S9ZSN4	MUXQ01000025	4	PF00128-PF09154	IPR013780-IPR006047-IPR015237-IPR013776-IPR006046-IPR017853	2886	4340	-8469	-7015	normal	linear	483	257758	Unreviewed	Alpha-amylase	Alpha-amylase;DUF1939		#FFC0FF,#FF00C0	47
764	A0A1S9ZCN4	MUXQ01000025	5	PF01411-PF02272-PF07973	IPR023033-IPR018164-IPR003156-IPR012947-IPR002318-IPR018165-IPR018162-IPR009000-IPR018163	4430	7048	-6925	-4307	complement	linear	871	257758	Unreviewed	Alanine--tRNA ligase	tRNA-synt_2c;DHHA1;tRNA_SAD		#C040C0,#C0C040,#C0FFFF	47
765	A0A1S9ZCN1	MUXQ01000025	6	PF04525	IPR038595-IPR007612-IPR025659	7070	7555	-4285	-3800	complement	linear	160	257758	Unreviewed	UDP-N-acetylenolpyruvoylglucosamine reductase	LOR		#40C0C0	47
766	A0A1S9ZCL9	MUXQ01000025	7	none	none	7859	8194	-3496	-3161	complement	linear	110	257758	Unreviewed	Uncharacterized protein			#FFA500	47
767	A0A1S9ZTN3	MUXQ01000025	8	PF10544	IPR018306	8280	9434	-3075	-1921	complement	linear	383	257758	Unreviewed	T5orf172 domain-containing protein	T5orf172		#00FF00	47
768	A0A1S9ZRW5	MUXQ01000025	9	PF04851	IPR006935-IPR014001-IPR001650-IPR027417	9427	11358	-1928	3	complement	linear	642	257758	Unreviewed	ATP-dependent helicase	ResIII		#4040FF	47
769	A0A1N7JBY9	FTOI01000001	374	none	none	417046	417942	-7432	-6536	normal	linear	297	713588	Unreviewed	Uncharacterized protein			#FFA500	48
770	A0A1N7JBZ5	FTOI01000001	375	PF12964	IPR024363	418086	418451	-6392	-6027	normal	linear	120	713588	Unreviewed	Uncharacterized protein	DUF3853		#FFB6C1	48
771	A0A1N7JC04	FTOI01000001	376	none	none	418429	419445	-6049	-5033	normal	linear	337	713588	Unreviewed	Uncharacterized protein			#FFA500	48
772	A0A1N7JBS9	FTOI01000001	377	PF01807-PF13155	IPR036977-IPR002694	419813	420691	-4665	-3787	normal	linear	291	713588	Unreviewed	CHC2 zinc finger	zf-CHC2;Toprim_2		#808000,#B87333	48
773	A0A1N7JC14	FTOI01000001	378	none	none	420833	421252	-3645	-3226	normal	linear	138	713588	Unreviewed	Uncharacterized protein			#FFA500	48
774	A0A1N7JC38	FTOI01000001	379	PF03432	IPR005094	421249	422370	-3229	-2108	normal	linear	372	713588	Unreviewed	Relaxase/Mobilisation nuclease domain-containing protein	Relaxase		#996666	48
775	A0A1N7JC56	FTOI01000001	380	none	none	422383	423138	-2095	-1340	normal	linear	250	713588	Unreviewed	Uncharacterized protein			#FFA500	48
776	A0A1N7JC49	FTOI01000001	381	PF13443	IPR010982-IPR001387	423143	423406	-1335	-1072	complement	linear	86	713588	Unreviewed	Cro/C1-type HTH DNA-binding domain-containing protein	HTH_26		#87A96B	48
777	A0A1N7JC00	FTOI01000001	382	PF03703	IPR005182	423560	424009	-918	-469	normal	linear	148	713588	Unreviewed	PH domain-containing protein	bPH_2		#FFA07A	48
778	A0A1N7JC61	FTOI01000001	383	none	none	424017	424238	-461	-240	normal	linear	72	713588	Unreviewed	Uncharacterized protein			#FFA500	48
779	A0A1N7JC20	FTOI01000001	385	none	IPR036890	427217	430477	2739	5999	normal	linear	1085	713588	Unreviewed	Uncharacterized protein			#FFA500	48
780	A0A1N7JCC6	FTOI01000001	386	PF05015	IPR035093-IPR007711	430549	430866	6071	6388	normal	linear	104	713588	Unreviewed	Proteic killer suppression protein	HigB-like_toxin		#FF9999	48
781	A0A1N7JC93	FTOI01000001	387	PF01381-PF06114	IPR010982-IPR001387-IPR010359-IPR013430	430887	431987	6409	7509	normal	linear	365	713588	Unreviewed	HTH-type transcriptional regulator / antitoxin HigA	HTH_3;Peptidase_M78		#40FFC0,#003366	48
782	A0A1N7JCC4	FTOI01000001	388	PF00271	IPR001650-IPR014001-IPR027417	432017	434452	7539	9974	normal	linear	810	713588	Unreviewed	Superfamily II DNA or RNA helicase	Helicase_C		#C00000	48
783	A0A1N7JC83	FTOI01000001	389	PF10544	IPR018306	434445	435644	9967	11166	normal	linear	398	713588	Unreviewed	T5orf172 domain-containing protein	T5orf172		#00FF00	48
784	A0A1N7JCH9	FTOI01000001	390	none	none	436508	438193	12030	13715	normal	linear	560	713588	Unreviewed	Uncharacterized protein			#FFA500	48
785	A0A1N7JCC2	FTOI01000001	391	none	none	438227	438778	13749	14300	normal	linear	182	713588	Unreviewed	Uncharacterized protein			#FFA500	48
786	A0A1N7JC79	FTOI01000001	392	PF01844	IPR002711-IPR003615	438831	439703	14353	15225	normal	linear	289	713588	Unreviewed	HNH endonuclease	HNH		#C080FF	48
787	A0A1N7JCL0	FTOI01000001	393	none	IPR027417	440275	444675	15797	20197	complement	linear	1465	713588	Unreviewed	Uncharacterized protein			#FFA500	48
788	A0A1N7JCG7	FTOI01000001	394	PF00710-PF17763	IPR037152-IPR027473-IPR027474-IPR040919-IPR006034-IPR036152-IPR041725	445149	446165	20671	21687	complement	linear	337	713588	Unreviewed	L-asparaginase	Asparaginase;Asparaginase_C		#20B2AA,#87CEFA	48
789	A0A074KZ81	JMIH01000023	187	PF00589-PF13102	IPR010998-IPR013762-IPR002104-IPR025269-IPR011010	210989	212245	-11400	-10144	normal	linear	417	1048983	Unreviewed	Uncharacterized protein	Phage_integrase;Phage_int_SAM_5		#00FFFF,#778899	49
790	A0A074KVG7	JMIH01000023	188	none	none	212247	212936	-10142	-9453	normal	linear	228	1048983	Unreviewed	Uncharacterized protein			#FFA500	49
791	A0A074KXI8	JMIH01000023	189	none	none	213021	213323	-9368	-9066	normal	linear	99	1048983	Unreviewed	Uncharacterized protein			#FFA500	49
792	A0A074KSJ8	JMIH01000023	190	none	none	214726	214914	-7663	-7475	complement	linear	61	1048983	Unreviewed	Uncharacterized protein			#FFA500	49
793	A0A074LGL7	JMIH01000023	191	PF05713	IPR008687	214923	215267	-7466	-7122	normal	linear	113	1048983	Unreviewed	MobC domain-containing protein	MobC		#B38B6D	49
794	A0A074KZ86	JMIH01000023	192	PF03432	IPR005094	215257	216426	-7132	-5963	normal	linear	388	1048983	Unreviewed	Uncharacterized protein	Relaxase		#996666	49
795	A0A074KVH1	JMIH01000023	193	PF04471	IPR007560-IPR027417	216785	219076	-5604	-3313	normal	linear	762	1048983	Unreviewed	Mrr_cat domain-containing protein	Mrr_cat		#C8A2C8	49
796	A0A074KXJ5	JMIH01000023	194	none	none	219729	220571	-2660	-1818	normal	linear	279	1048983	Unreviewed	Uncharacterized protein			#FFA500	49
797	A0A074KSK4	JMIH01000023	195	none	none	220905	221351	-1484	-1038	normal	linear	147	1048983	Unreviewed	Uncharacterized protein			#FFA500	49
798	A0A074LGM3	JMIH01000023	196	none	none	221348	221776	-1041	-613	normal	linear	141	1048983	Unreviewed	Uncharacterized protein			#FFA500	49
799	A0A074KVH5	JMIH01000023	198	PF04326-PF13749	IPR038475-IPR038461-IPR007421-IPR025831	225163	226608	2774	4219	normal	linear	480	1048983	Unreviewed	Transcriptional regulator	AlbA_2;HATPase_c_4		#00CED1,#9400D3	49
800	A0A074KXK1	JMIH01000023	199	PF00271	IPR001650-IPR014001-IPR027417	227172	229103	4783	6714	normal	linear	642	1048983	Unreviewed	ATP-dependent helicase	Helicase_C		#C00000	49
801	A0A074KSK9	JMIH01000023	200	PF10544	IPR018306	229090	230316	6701	7927	normal	linear	407	1048983	Unreviewed	T5orf172 domain-containing protein	T5orf172		#00FF00	49
802	A0A074LGM8	JMIH01000023	201	PF03235	IPR004919	230760	232022	8371	9633	normal	linear	419	1048983	Unreviewed	DUF262 domain-containing protein	DUF262		#C08040	49
803	A0A074KZ96	JMIH01000023	202	PF12476-PF13175	IPR022532-IPR041685-IPR014592-IPR027417	232040	233023	9651	10634	normal	linear	326	1048983	Unreviewed	Uncharacterized protein	DUF3696;AAA_15		#32CD32,#ED872D	49
804	A0A074KVH9	JMIH01000023	203	none	none	233031	233945	10642	11556	normal	linear	303	1048983	Unreviewed	Uncharacterized protein			#FFA500	49
805	A0A074KXK6	JMIH01000023	204	none	none	234732	235367	12343	12978	normal	linear	210	1048983	Unreviewed	Uncharacterized protein			#FFA500	49
806	A0A074KSL2	JMIH01000023	205	PF05168	IPR007842	235830	236834	13441	14445	complement	linear	333	1048983	Unreviewed	HEPN domain-containing protein	HEPN		#195905	49
807	A0A074LGN4	JMIH01000023	206	none	none	236862	237461	14473	15072	complement	linear	198	1048983	Unreviewed	Uncharacterized protein			#FFA500	49
808	A0A074KZA2	JMIH01000023	207	none	none	237651	238316	15262	15927	complement	linear	220	1048983	Unreviewed	Uncharacterized protein			#FFA500	49
809	A0A089QEF5	CP007647	39	PF06134	IPR009308-IPR036237	43502	44767	-12702	-11437	normal	circular	420	1624	Unreviewed	L-rhamnose isomerase	RhaA		#FAF0E6	50
810	A0A089QFE5	CP007647	40	PF00596	IPR036409-IPR013447-IPR001303	44857	45672	-11347	-10532	normal	circular	270	1624	Unreviewed	Rhamnulose-1-phosphate aldolase	Aldolase_II		#E62020	50
811	A0A089QKJ2	CP007647	41	none	none	45978	47693	-10226	-8511	complement	circular	570	1624	Unreviewed	Putative membrane associated protein			#FFA500	50
812	A0A089RYA8	CP007647	42	PF00589-PF13102	IPR010998-IPR013762-IPR002104-IPR025269-IPR011010	49054	49980	-7150	-6224	complement	circular	307	1624	Unreviewed	DNA integration/recombination/inversion protein	Phage_integrase;Phage_int_SAM_5		#00FFFF,#778899	50
813	A0A089QI12	CP007647	43	PF01420	IPR000055	50197	50754	-6007	-5450	normal	circular	184	1624	Unreviewed	Type 1 restriction modification systemspecificity protein	Methylase_S		#FF55A3	50
814	A0A089QEF9	CP007647	44	PF02384	IPR003356-IPR029063	50756	52144	-5448	-4060	normal	circular	461	1624	Unreviewed	Modification subunit	N6_Mtase		#FF0000	50
815	A0A089QFF1	CP007647	45	none	none	52163	52405	-4041	-3799	normal	circular	79	1624	Unreviewed	Putative membrane protein			#FFA500	50
816	A0A089QKJ7	CP007647	46	none	none	52523	54520	-3681	-1684	normal	circular	664	1624	Unreviewed	Uncharacterized protein			#FFA500	50
817	A0A089RYB3	CP007647	47	none	none	54507	55370	-1697	-834	normal	circular	286	1624	Unreviewed	Uncharacterized protein			#FFA500	50
818	A0A089QI16	CP007647	48	none	none	55360	56145	-844	-59	normal	circular	260	1624	Unreviewed	Uncharacterized protein			#FFA500	50
819	A0A089QFF6	CP007647	50	PF04851	IPR006935-IPR014001-IPR001650-IPR027417	58913	60871	2709	4667	normal	circular	651	1624	Unreviewed	DEAD/DEAH box helicase family protein	ResIII		#4040FF	50
820	A0A089QKK2	CP007647	51	PF10544	IPR018306	60864	62066	4660	5862	normal	circular	399	1624	Unreviewed	T5orf172 domain-containing protein	T5orf172		#00FF00	50
821	A0A089RYB7	CP007647	52	none	none	62137	64662	5933	8458	normal	circular	840	1624	Unreviewed	Uncharacterized protein			#FFA500	50
822	A0A089QI21	CP007647	53	none	none	64686	65249	8482	9045	normal	circular	186	1624	Unreviewed	Uncharacterized protein			#FFA500	50
823	A0A089QEG9	CP007647	54	PF13520	IPR002293	65507	66871	9303	10667	complement	circular	453	1624	Unreviewed	Amino acid permease	AA_permease_2		#18453B	50
824	A0A089QFF8	CP007647	55	PF01527	IPR002514-IPR009057-IPR010921	67784	68302	11580	12098	complement	circular	171	1624	Unreviewed	Transposase	HTH_Tnp_1		#00C040	50
825	A0A089QKK7	CP007647	56	PF02677	IPR003828	69903	70679	13699	14475	complement	circular	257	1624	Unreviewed	Epoxyqueuosine reductase QueH	QueH		#08E8DE	50
826	A0A089RYC0	CP007647	57	PF08876	IPR014975	70734	71243	14530	15039	complement	circular	168	1624	Unreviewed	Uncharacterized protein	DUF1836		#D19FE8	50
827	A0A089QI24	CP007647	58	PF02645	IPR043168-IPR003797	71380	72234	15176	16030	normal	circular	283	1624	Unreviewed	DegV family protein	DegV		#F4BBFF	50
828	A0A089QEH2	CP007647	59	PF13673	IPR000182-IPR016181	72422	72856	16218	16652	normal	circular	143	1624	Unreviewed	Acetyltransferase	Acetyltransf_10		#0080C0	50
829	A0A1Q6UP63	MNUD01000036	119	PF00814	IPR000905-IPR022496-IPR043129	153206	153955	-15399	-14650	complement	linear	248	1896967	Unreviewed	tRNA (Adenosine(37)-N6)-threonylcarbamoyltransferase complex dimerization subunit type 1 TsaB	Peptidase_M22		#FFBD88	51
830	A0A1Q6UNX5	MNUD01000036	120	none	none	154095	154907	-14510	-13698	normal	linear	269	1896967	Unreviewed	Uncharacterized protein			#FFA500	51
831	A0A1Q6UNY0	MNUD01000036	121	none	none	154988	155509	-13617	-13096	normal	linear	172	1896967	Unreviewed	Uncharacterized protein			#FFA500	51
832	A0A1Q6UP61	MNUD01000036	122	none	none	155535	156071	-13070	-12534	normal	linear	177	1896967	Unreviewed	Uncharacterized protein			#FFA500	51
833	A0A1Q6UPV5	MNUD01000036	123	PF01035	IPR036388-IPR023546-IPR014048-IPR036217-IPR036631	156232	156759	-12373	-11846	complement	linear	174	1896967	Unreviewed	Methylated-DNA--protein-cysteine methyltransferase	DNA_binding_1		#AAF0D1	51
834	A0A1Q6UNY1	MNUD01000036	124	none	none	157376	157627	-11229	-10978	complement	linear	82	1896967	Unreviewed	Uncharacterized protein			#FFA500	51
835	A0A1Q6UP06	MNUD01000036	125	PF00465	IPR001670	157684	158871	-10921	-9734	normal	linear	394	1896967	Unreviewed	NADH-dependent alcohol dehydrogenase	Fe-ADH		#F8F4FF	51
836	A0A1Q6UPH1	MNUD01000036	126	PF00207-PF01835-PF07678-PF07703-PF17973	IPR001599-IPR002890-IPR011626-IPR011625-IPR041246-IPR008930	159009	165359	-9596	-3246	normal	linear	2115	1896967	Unreviewed	Uncharacterized protein	A2M;MG2;TED_complement;A2M_BRD;bMG10		#6050DC,#0BDA51,#FF8243,#74C365,#E0B0FF	51
837	A0A1Q6UP04	MNUD01000036	127	PF10544	IPR018306	165467	166660	-3138	-1945	complement	linear	396	1896967	Unreviewed	T5orf172 domain-containing protein	T5orf172		#00FF00	51
838	A0A1Q6UPU7	MNUD01000036	128	none	IPR027417	166653	168599	-1952	-6	complement	linear	647	1896967	Unreviewed	ATP-dependent helicase			#FFA500	51
839	A0A1Q6UP72	MNUD01000036	130	PF00589	IPR010998-IPR013762-IPR002104-IPR011010	171523	172626	2918	4021	normal	linear	366	1896967	Unreviewed	Phage_integrase domain-containing protein	Phage_integrase		#00FFFF	51
840	A0A1Q6UNY4	MNUD01000036	132	PF12705	IPR038726-IPR027417-IPR011335	173938	176811	5333	8206	normal	linear	956	1896967	Unreviewed	PDDEXK_1 domain-containing protein	PDDEXK_1		#915F6D	51
841	A0A1Q6UNY9	MNUD01000036	133	PF00580-PF12705-PF13361	IPR011604-IPR034739-IPR038726-IPR014017-IPR014016-IPR000212-IPR027417-IPR011335	176813	179977	8208	11372	normal	linear	1053	1896967	Unreviewed	Uncharacterized protein	UvrD-helicase;PDDEXK_1;UvrD_C		#008B8B,#915F6D,#A67B5B	51
842	A0A1Q6UP69	MNUD01000036	134	PF07589	IPR013424	180190	180978	11585	12373	complement	linear	261	1896967	Unreviewed	PEP-CTERM domain-containing protein	PEP-CTERM		#EF98AA	51
843	A0A1Q6UNZ5	MNUD01000036	135	none	none	181240	182625	12635	14020	complement	linear	460	1896967	Unreviewed	Uncharacterized protein			#FFA500	51
844	A0A1Q6UP15	MNUD01000036	136	PF02163-PF17820	IPR036034-IPR008915-IPR041489-IPR001478-IPR004387	182658	184103	14053	15498	complement	linear	480	1896967	Unreviewed	Zinc metalloprotease	Peptidase_M50;PDZ_6		#1034A6,#7DF9FF	51
845	A0A1Q6UPI2	MNUD01000036	137	PF00453	IPR035566-IPR005813	184722	185105	16117	16500	complement	linear	126	1896967	Unreviewed	50S ribosomal protein L20	Ribosomal_L20		#73C2FB	51
846	A0A1Q6UP16	MNUD01000036	138	PF01632	IPR037229-IPR001706-IPR021137	185255	185464	16650	16859	complement	linear	68	1896967	Unreviewed	50S ribosomal protein L35	Ribosomal_L35p		#E5B73B	51
847	A0A1Q6UPV9	MNUD01000036	139	PF00271-PF02151-PF04851-PF12344-PF17757	IPR004807-IPR001650-IPR001943-IPR006935-IPR024759-IPR041471-IPR014001-IPR036876-IPR027417	185982	188129	17377	19524	complement	linear	714	1896967	Unreviewed	UvrABC system protein B	Helicase_C;UVR;ResIII;UvrB;UvrB_inter		#C00000,#0067A5,#4040FF,#66DDAA,#0000CD	51
848	A0A179ERY6	LWMN01000012	260	PF01791	IPR013785-IPR028581-IPR002915-IPR011343	258898	259560	-11130	-10468	complement	linear	219	417368	Unreviewed	Deoxyribose-phosphate aldolase	DeoC		#ED9121	53
849	A0A179ESP2	LWMN01000012	261	PF00591-PF02885-PF07831	IPR036320-IPR035902-IPR036566-IPR000312-IPR017459-IPR013102-IPR000053-IPR018090	259575	260876	-10453	-9152	complement	linear	432	417368	Unreviewed	Pyrimidine-nucleoside phosphorylase	Glycos_transf_3;Glycos_trans_3N;PYNP_C		#E2062C,#AF4035,#F3E5AB	53
850	A0A179ERN4	LWMN01000012	262	PF00356-PF13377	IPR010982-IPR000843-IPR028082	261017	262033	-9011	-7995	complement	linear	337	417368	Unreviewed	LacI family transcriptional regulator	LacI;Peripla_BP_3		#035096,#1C352D	53
851	A0A179ERF5	LWMN01000012	263	PF05175	IPR007848-IPR029063	262201	262806	-7827	-7222	complement	linear	200	417368	Unreviewed	Class I SAM-dependent methyltransferase	MTS		#DDA0DD	53
852	A0A179ERF0	LWMN01000012	264	PF00485	IPR004566-IPR006083-IPR027417	263057	263980	-6971	-6048	normal	linear	306	417368	Unreviewed	Pantothenate kinase	PRK		#BFFF00	53
853	A0A179ERF1	LWMN01000012	265	PF00117-PF00958-PF02540	IPR014729-IPR029062-IPR022955-IPR017926-IPR001674-IPR022310-IPR025777-IPR004739	264038	265603	-5990	-4425	normal	linear	520	417368	Unreviewed	GMP synthase [glutamine-hydrolyzing]	GATase;GMP_synt_C;NAD_synthase		#004040,#400040,#404000	53
854	A0A179ERG4	LWMN01000012	266	none	none	265793	266149	-4235	-3879	complement	linear	117	417368	Unreviewed	Uncharacterized protein			#FFA500	53
855	A0A179ESH2	LWMN01000012	267	PF10544	IPR018306	266266	267396	-3762	-2632	complement	linear	375	417368	Unreviewed	T5orf172 domain-containing protein	T5orf172		#00FF00	53
856	A0A179ESH3	LWMN01000012	268	PF04851	IPR006935-IPR014001-IPR027417	267386	269341	-2642	-687	complement	linear	650	417368	Unreviewed	DNA helicase	ResIII		#4040FF	53
857	A0A179ERH2	LWMN01000012	269	none	none	269331	270035	-697	7	complement	linear	233	417368	Unreviewed	Uncharacterized protein			#FFA500	53
858	A0A179ESP4	LWMN01000012	271	none	none	272784	274058	2756	4030	complement	linear	423	417368	Unreviewed	Uncharacterized protein			#FFA500	53
859	A0A179ERP3	LWMN01000012	272	none	none	274221	274433	4193	4405	normal	linear	69	417368	Unreviewed	Uncharacterized protein			#FFA500	53
860	A0A179ERG5	LWMN01000012	273	none	none	274437	274778	4409	4750	normal	linear	112	417368	Unreviewed	Uncharacterized protein			#FFA500	53
861	A0A179ERG1	LWMN01000012	274	none	none	274771	276117	4743	6089	normal	linear	447	417368	Unreviewed	Cell division protein FtsK			#FFA500	53
862	A0A179ERG0	LWMN01000012	275	PF00910-PF01719	IPR000605-IPR002631-IPR027417	276306	277658	6278	7630	normal	linear	449	417368	Unreviewed	AAA family ATPase	RNA_helicase;Rep_2		#BA55D3,#9370DB	53
863	A0A179ERH4	LWMN01000012	276	PF11372	IPR021512	277716	277931	7688	7903	normal	linear	70	417368	Unreviewed	Uncharacterized protein	DUF3173		#BB3385	53
864	A0A179ESI2	LWMN01000012	277	PF00589-PF13102	IPR010998-IPR013762-IPR002104-IPR025269-IPR011010	277918	279156	7890	9128	normal	linear	411	417368	Unreviewed	Integrase	Phage_integrase;Phage_int_SAM_5		#00FFFF,#778899	53
865	A0A179ESH9	LWMN01000012	278	none	IPR016024	279557	284104	9529	14076	complement	linear	1514	417368	Unreviewed	Uncharacterized protein			#FFA500	53
866	A0A179ERI5	LWMN01000012	279	PF13443	IPR010982-IPR001387	284127	284357	14099	14329	complement	linear	75	417368	Unreviewed	Transcriptional regulator	HTH_26		#87A96B	53
867	A0A179ES03	LWMN01000012	280	none	none	284463	284771	14435	14743	normal	linear	101	417368	Unreviewed	Uncharacterized protein			#FFA500	53
868	A0A0Z8B3S4	FIFN01000005	10	none	none	13174	13920	-4854	-4108	complement	linear	247	1307	Unreviewed	Uncharacterized protein			#FFA500	54
869	A0A142UNI7	FIFN01000005	11	PF10544	IPR018306	14245	15123	-3783	-2905	complement	linear	291	1307	Unreviewed	YeeC-like protein	T5orf172		#00FF00	54
870	A0A0Z8GCD7	FIFN01000005	12	none	none	15113	15403	-2915	-2625	complement	linear	95	1307	Unreviewed	Uncharacterized protein			#FFA500	54
871	A0A0Z8B416	FIFN01000005	13	PF04851	IPR006935-IPR014001-IPR027417	15400	17322	-2628	-706	complement	linear	639	1307	Unreviewed	DEAD/DEAH box helicase	ResIII		#4040FF	54
872	A0A116JTJ2	FIFN01000005	14	none	none	17319	17786	-709	-242	complement	linear	154	1307	Unreviewed	Uncharacterized protein			#FFA500	54
873	A0A0Z8B4B0	FIFN01000005	15	none	none	17798	18040	-230	12	complement	linear	79	1307	Unreviewed	Uncharacterized protein			#FFA500	54
874	A0A116JTL5	FIFN01000005	17	PF13021	IPR024976	20958	21569	2930	3541	complement	linear	202	1307	Unreviewed	DUF3885 domain-containing protein	DUF3885		#4CBB17	54
875	A0A0Z8FCR9	FIFN01000005	18	PF02517	IPR003675	21692	22567	3664	4539	normal	linear	290	1307	Unreviewed	Metal-dependent membrane protease	CPBP		#ADD8E6	54
876	A0A116JTL6	FIFN01000005	19	PF06161	IPR010380	22585	23421	4557	5393	complement	linear	277	1307	Unreviewed	Integral membrane protein	DUF975		#3CB371	54
877	A0A0Z8B4A0	FIFN01000005	20	PF06161	IPR010380	23614	24495	5586	6467	complement	linear	292	1307	Unreviewed	Integral membrane protein	DUF975		#3CB371	54
878	A0A0Z8L1S1	FIFN01000005	21	PF13520	IPR002293	24619	26007	6591	7979	complement	linear	461	1307	Unreviewed	Amino acid permease	AA_permease_2		#18453B	54
879	A0A0Z8B4F1	FIFN01000005	22	none	none	26167	27828	8139	9800	complement	linear	552	1307	Unreviewed	Cell shape-determining protein			#FFA500	54
880	A0A0Z9D9V0	FIFN01000005	23	PF03372	IPR036691-IPR005135-IPR004808	27984	28811	9956	10783	normal	linear	274	1307	Unreviewed	3'-exo-deoxyribonuclease	Exo_endo_phos		#7B68EE	54
881	A0A0Z8HNS3	FIFN01000005	24	PF01545	IPR027469-IPR002524	29103	30002	11075	11974	normal	linear	298	1307	Unreviewed	Co/Zn/Cd cation transporter	Cation_efflux		#C9DC87	54
882	A0A0K2E4K3	FIFN01000005	25	PF03960	IPR036249-IPR006660-IPR006504	30019	30372	11991	12344	complement	linear	116	1307	Unreviewed	Arsenate reductase	ArsC		#00FA9A	54
883	A0A116N0A5	FIFN01000005	26	PF01035	IPR036388-IPR014048-IPR036217-IPR036631	30356	30823	12328	12795	complement	linear	154	1307	Unreviewed	Methylated DNA-protein cysteine methyltransferase	DNA_binding_1		#AAF0D1	54
884	A0A0M9FLL7	FIFN01000005	6	PF02441	IPR036551-IPR003382	9397	9945	-8631	-8083	normal	linear	181	1307	Unreviewed	Phosphopantothenoylcysteine decarboxylase	Flavoprotein		#674C47	54
885	A0A0M9FLW5	FIFN01000005	7	PF12822	IPR024529	9932	10501	-8096	-7527	normal	linear	188	1307	Unreviewed	ECF transporter S component	ECF_trnsprt		#0054B4	54
886	A0A0Z8FDP8	FIFN01000005	8	PF00408-PF02878-PF02879-PF02880	IPR005843-IPR005844-IPR005845-IPR005846-IPR005841-IPR016055-IPR036900	10592	12310	-7436	-5718	normal	linear	571	1307	Unreviewed	Phosphomannomutase	PGM_PMM_IV;PGM_PMM_I;PGM_PMM_II;PGM_PMM_III		#48D1CC,#C71585,#FDBCB4,#191970	54
887	A0A0Z8B3T6	FIFN01000005	9	PF01797	IPR036515-IPR002686	12633	12812	-5395	-5216	complement	linear	58	1307	Unreviewed	Transposase of IS200 family	Y1_Tnp		#004953	54
888	G0IAK2	CP002925	1344	none	none	1301916	1302176	-11315	-11055	complement	circular	85	1054460	Unreviewed	Uncharacterized protein			#FFA500	55
889	G0IAK3	CP002925	1345	none	none	1302248	1303882	-10983	-9349	complement	circular	543	1054460	Unreviewed	ABC superfamily transporter membrane protein			#FFA500	55
890	G0IAK4	CP002925	1346	PF00005	IPR003439-IPR003593-IPR027417	1303863	1304612	-9368	-8619	complement	circular	248	1054460	Unreviewed	ABC transporter ATP-binding protein	ABC_tran		#C0C000	55
891	G0IAK5	CP002925	1347	PF00128-PF09154	IPR013780-IPR006047-IPR015237-IPR013776-IPR006046-IPR017853	1304792	1306246	-8439	-6985	normal	circular	483	1054460	Unreviewed	Cytoplasmic alpha-amylase	Alpha-amylase;DUF1939		#FFC0FF,#FF00C0	55
892	G0IAK6	CP002925	1348	none	none	1306243	1306335	-6988	-6896	complement	circular	29	1054460	Unreviewed	Uncharacterized protein			#FFA500	55
893	G0IAK7	CP002925	1349	PF01411-PF02272-PF07973	IPR023033-IPR018164-IPR003156-IPR012947-IPR002318-IPR018165-IPR018162-IPR009000-IPR018163	1306336	1308954	-6895	-4277	complement	circular	871	1054460	Unreviewed	Alanine--tRNA ligase	tRNA-synt_2c;DHHA1;tRNA_SAD		#C040C0,#C0C040,#C0FFFF	55
894	G0IAK8	CP002925	1350	PF04525	IPR038595-IPR007612-IPR025659	1308976	1309461	-4255	-3770	complement	circular	160	1054460	Unreviewed	Uncharacterized protein	LOR		#40C0C0	55
895	G0IAK9	CP002925	1351	none	none	1309765	1310070	-3466	-3161	complement	circular	100	1054460	Unreviewed	Uncharacterized protein			#FFA500	55
896	G0IAL0	CP002925	1352	PF10544	IPR018306	1310156	1311310	-3075	-1921	complement	circular	383	1054460	Unreviewed	T5orf172 domain-containing protein	T5orf172		#00FF00	55
897	G0IAL1	CP002925	1353	PF04851	IPR006935-IPR014001-IPR001650-IPR027417	1311303	1313234	-1928	3	complement	circular	642	1054460	Unreviewed	DNA helicase	ResIII		#4040FF	55
898	G0IAL3	CP002925	1355	PF13416	IPR006059-IPR001188	1316290	1317360	3059	4129	complement	circular	355	1054460	Unreviewed	Spermidine/putrescine ABC transporter, spermidine/putrescine-binding protein	SBP_bac_8		#C0C080	55
899	G0IAL4	CP002925	1356	PF00528	IPR035906-IPR000515	1317357	1318130	4126	4899	complement	circular	256	1054460	Unreviewed	Spermidine/putrescine ABC transporter permease	BPD_transp_1		#C080C0	55
900	G0IAL5	CP002925	1357	PF00528	IPR035906-IPR000515	1318127	1318933	4896	5702	complement	circular	267	1054460	Unreviewed	Spermidine/putrescine ABC transporter permease	BPD_transp_1		#C080C0	55
901	G0IAL6	CP002925	1358	PF00005-PF08402	IPR003439-IPR013611-IPR017879-IPR003593-IPR008995-IPR027417-IPR005893	1318914	1320071	5683	6840	complement	circular	384	1054460	Unreviewed	Spermidine/putrescine import ATP-binding protein PotA	ABC_tran;TOBE_2		#C0C000,#80C0C0	55
902	G0IAL7	CP002925	1359	PF01565-PF02873	IPR016167-IPR016169-IPR036635-IPR003170-IPR006094-IPR011601-IPR016166-IPR036318	1320231	1321118	7000	7887	complement	circular	294	1054460	Unreviewed	UDP-N-acetylenolpyruvoylglucosamine reductase	FAD_binding_4;MurB_C		#00C0C0,#C000C0	55
903	G0IAL8	CP002925	1360	PF10086	IPR011397	1321248	1322000	8017	8769	complement	circular	249	1054460	Unreviewed	Uncharacterized protein	YhfC		#C0C0FF	55
904	G0IAL9	CP002925	1361	PF03306	IPR005128	1322010	1322741	8779	9510	complement	circular	242	1054460	Unreviewed	Alpha-acetolactate decarboxylase	AAL_decarboxy		#C0FFC0	55
905	G0IAM0	CP002925	1362	none	none	1323057	1323224	9826	9993	complement	circular	54	1054460	Unreviewed	Uncharacterized protein			#FFA500	55
906	G0IAM1	CP002925	1363	none	none	1323224	1323598	9993	10367	complement	circular	123	1054460	Unreviewed	Uncharacterized protein			#FFA500	55
907	G0IAM2	CP002925	1364	PF00155-PF00392	IPR036388-IPR015421-IPR004839-IPR000524-IPR036390-IPR015424	1324162	1325433	10931	12202	normal	circular	422	1054460	Unreviewed	Transcriptional regulator GntR family protein	Aminotran_1_2;GntR		#804080,#FFC0C0	55
908	A0A2P1VSV4	CP027852	2666	PF00587-PF03129-PF04073	IPR036621-IPR036754-IPR023717-IPR002314-IPR004154-IPR007214-IPR002316-IPR006195-IPR004500-IPR033730	3108261	3109979	-16320	-14602	complement	circular	571	703	Unreviewed	Proline--tRNA ligase	tRNA-synt_2b;HGTP_anticodon;tRNA_edit		#3EB489,#F5FFFA,#98FF98	56
909	A0A2P1VT58	CP027852	2667	PF01980-PF18389	IPR036414-IPR023370-IPR041369-IPR040372-IPR036413	3110067	3110795	-14514	-13786	complement	circular	241	703	Unreviewed	tRNA (N6-threonylcarbamoyladenosine(37)-N6)-methyltransferase TrmO	TrmO;TrmO_C		#7FFFBF,#8000FF	56
910	A0A2P1VSY6	CP027852	2668	PF16358	IPR030852	3110820	3111197	-13761	-13384	complement	circular	124	703	Unreviewed	Uncharacterized protein	RcsF		#FFE4E1	56
911	A0A2P1VSY5	CP027852	2669	PF03180	IPR004872	3111428	3112237	-13153	-12344	complement	circular	268	703	Unreviewed	Lipoprotein	Lipoprotein_9		#A40000	56
912	A0A2P1VTA8	CP027852	2670	PF00528	IPR035906-IPR000515	3112340	3112993	-12241	-11588	complement	circular	216	703	Unreviewed	Methionine ABC transporter permease	BPD_transp_1		#C080C0	56
913	A0A1A9B0N1	CP027852	2671	PF00005-PF09383	IPR003439-IPR018449-IPR017908-IPR026253-IPR003593-IPR027417-IPR012692-IPR041701	3112974	3114017	-11607	-10564	complement	circular	346	703	Unreviewed	Methionine import ATP-binding protein MetN	ABC_tran;NIL		#C0C000,#08457E	56
914	A0A2P1VSW0	CP027852	2672	PF13242	IPR023214-IPR004446-IPR036412-IPR006543-IPR006549	3114386	3114967	-10195	-9614	normal	circular	192	703	Unreviewed	D,D-heptose 1,7-bisphosphate phosphatase	Hydrolase_like		#73A9C2	56
915	A0A2P1VSW4	CP027852	2673	PF00563-PF12792	IPR035919-IPR001633-IPR024744	3120529	3122304	-4052	-2277	complement	circular	590	703	Unreviewed	Cyclic diguanylate phosphodiesterase	EAL;CSS-motif		#AE0C00,#ADDFAD	56
916	A0A2P1VSX8	CP027852	2675	PF04471-PF14338	IPR007560-IPR025745-IPR011335	3123574	3124515	-1007	-66	normal	circular	312	703	Unreviewed	Restriction endonuclease	Mrr_cat;Mrr_N		#C8A2C8,#30BA8F	56
917	A0A2P1VSW2	CP027852	2677	PF00271	IPR001650-IPR014001-IPR027417	3127332	3129350	2751	4769	normal	circular	671	703	Unreviewed	ATP-dependent helicase	Helicase_C		#C00000	56
918	A0A2P1VT70	CP027852	2678	PF13455	IPR018306	3129352	3130605	4771	6024	normal	circular	416	703	Unreviewed	T5orf172 domain-containing protein	MUG113		#0047AB	56
919	A0A2P1VSZ3	CP027852	2679	none	none	3130611	3130886	6030	6305	normal	circular	90	703	Unreviewed	Uncharacterized protein			#FFA500	56
920	A0A2P1VSZ4	CP027852	2680	PF09848	IPR018647-IPR027417	3131090	3132997	6509	8416	complement	circular	634	703	Unreviewed	DUF2075 domain-containing protein	DUF2075		#997A8D	56
921	A0A2P1VTB4	CP027852	2681	PF00293	IPR000086-IPR020476-IPR015797	3133011	3133406	8430	8825	complement	circular	130	703	Unreviewed	DNA mismatch repair protein MutT	NUDIX		#EE82EE	56
922	A0A2P1VUB4	CP027852	2682	PF01844	IPR002711-IPR003615	3133403	3134233	8822	9652	complement	circular	275	703	Unreviewed	Restriction endonuclease	HNH		#C080FF	56
923	A0A2P1VSX2	CP027852	2683	PF00817-PF11799-PF13438	IPR036775-IPR043128-IPR001126-IPR017961-IPR025188	3134472	3135743	9891	11162	complement	circular	422	703	Unreviewed	Protein UmuC	IMS;IMS_C;DUF4113		#4B3621,#A3C1AD,#FF7F50	56
924	A0A2P1VSW5	CP027852	2684	PF00717	IPR015927-IPR006197-IPR036286-IPR039418	3135747	3136169	11166	11588	complement	circular	139	703	Unreviewed	UV protection and mutation protein	Peptidase_S24		#FC8EAC	56
925	A0A2P1VSX7	CP027852	2685	none	none	3136584	3136970	12003	12389	normal	circular	127	703	Unreviewed	Uncharacterized protein			#FFA500	56
926	A0A2P1VUA1	CP027852	2686	PF05272	IPR007936	3138107	3139231	13526	14650	complement	circular	373	703	Unreviewed	ATPase	VirE		#C54B8C	56
927	A0A1B8Q700	LZMS01000034	39	PF01650	IPR001096	43009	44439	-12633	-11203	normal	linear	475	477	Unreviewed	Peptidase C13 family protein	Peptidase_C13		#FFDB58	57
928	A0A1B8Q703	LZMS01000034	40	PF03740	IPR013785-IPR004569-IPR036130	44485	45219	-11157	-10423	normal	linear	243	477	Unreviewed	Pyridoxine 5'-phosphate synthase	PdxJ		#21421E	57
929	A0A1B8Q6Y1	LZMS01000034	41	PF00691-PF13505	IPR036737-IPR006665-IPR027385-IPR006664-IPR028974-IPR011250	45564	46832	-10078	-8810	normal	linear	421	477	Unreviewed	Outer membrane protein OmpAb	OmpA;OMP_b-brl		#F6ADC6,#2A8000	57
930	A0A1B8Q6Z8	LZMS01000034	42	PF00009-PF00679-PF03144	IPR042116-IPR000795-IPR000640-IPR004161-IPR006298-IPR009000-IPR027417-IPR035647-IPR005225-IPR035651	46995	48842	-8647	-6800	normal	linear	614	477	Unreviewed	GTP-binding protein TypA	GTP_EFTU;EFG_C;GTP_EFTU_D2		#FFDEAD,#FFA343,#FE59C2	57
931	A0A1B8Q763	LZMS01000034	43	PF01741	IPR036019-IPR001185-IPR037673	49016	49444	-6626	-6198	normal	linear	141	477	Unreviewed	Large-conductance mechanosensitive channel	MscL		#8C92AC	57
932	A0A1B8Q743	LZMS01000034	44	PF05958	IPR001566-IPR010280-IPR002792-IPR012340-IPR029063	49508	50929	-6134	-4713	complement	linear	472	477	Unreviewed	23S rRNA (uracil(1939)-C(5))-methyltransferase RlmD	tRNA_U5-meth_tr		#6F4E37	57
933	A0A1B8Q765	LZMS01000034	45	none	none	51304	51852	-4338	-3790	normal	linear	181	477	Unreviewed	Uncharacterized protein			#FFA500	57
934	A0A1B8Q6Z7	LZMS01000034	46	PF13455	IPR018306	52103	53053	-3539	-2589	complement	linear	315	477	Unreviewed	T5orf172 domain-containing protein	MUG113		#0047AB	57
935	A0A1B8Q745	LZMS01000034	47	none	none	53092	53397	-2550	-2245	complement	linear	100	477	Unreviewed	Uncharacterized protein			#FFA500	57
936	A0A1B8Q766	LZMS01000034	48	none	IPR027417	53394	55508	-2248	-134	complement	linear	703	477	Unreviewed	ATP-dependent helicase			#FFA500	57
937	A0A1B8Q709	LZMS01000034	50	PF00111-PF00175-PF00970	IPR012675-IPR039261-IPR010205-IPR001041-IPR001433-IPR008333-IPR017927-IPR036010-IPR017938	58940	60172	3298	4530	complement	linear	409	477	Unreviewed	Na(+)-translocating NADH-quinone reductase subunit F	Fer2;NAD_binding_1;FAD_binding_6		#FBCCE7,#B259B2,#003366	57
938	A0A1B8Q711	LZMS01000034	51	PF02508	IPR010967-IPR003667	60182	60790	4540	5148	complement	linear	201	477	Unreviewed	Na(+)-translocating NADH-quinone reductase subunit E	Rnf-Nqr		#E4D00A	57
939	A0A1B8Q6Z3	LZMS01000034	52	PF02508	IPR011292-IPR003667	60790	61449	5148	5807	complement	linear	218	477	Unreviewed	Na(+)-translocating NADH-quinone reductase subunit D	Rnf-Nqr		#E4D00A	57
940	A0A1B8Q708	LZMS01000034	53	PF04205	IPR010204-IPR007329	61452	62258	5810	6616	complement	linear	267	477	Unreviewed	Na(+)-translocating NADH-quinone reductase subunit C	FMN_bind		#E34234	57
941	A0A1B8Q772	LZMS01000034	54	PF03116	IPR010966-IPR004338	62242	63492	6600	7850	complement	linear	415	477	Unreviewed	Na(+)-translocating NADH-quinone reductase subunit B	NQR2_RnfD_RnfE		#98817B	57
942	A0A1B8Q757	LZMS01000034	55	PF05896-PF11973	IPR008703-IPR022615	63496	64836	7854	9194	complement	linear	445	477	Unreviewed	Na(+)-translocating NADH-quinone reductase subunit A	NQRA;NQRA_SLBB		#D2691E,#FFA700	57
943	A0A1B8Q773	LZMS01000034	56	PF05425	IPR008457	65268	65714	9626	10072	complement	linear	147	477	Unreviewed	CopD domain-containing protein	CopD		#CD5C5C	57
944	A0A1B8Q787	LZMS01000034	57	PF11227	IPR021390	65796	66644	10154	11002	complement	linear	281	477	Unreviewed	Uncharacterized protein	DUF3025		#FFB7C5	57
945	A0A1B8Q706	LZMS01000034	58	PF04355	IPR037873-IPR026592-IPR007450	66794	67177	11152	11535	normal	linear	126	477	Unreviewed	Outer membrane protein assembly factor BamE	SmpA_OmlA		#7FFF00	57
946	A0A1B8Q755	LZMS01000034	59	PF03658	IPR037021-IPR005346-IPR016155	67270	67617	11628	11975	complement	linear	114	477	Unreviewed	UPF0125 protein A9309_02300	Ub-RnfH		#36454F	57
947	A0A2H9U1K7	PGGC01000154	36	PF03313-PF03315	IPR029009-IPR005130-IPR005131-IPR004644	40509	41894	-14326	-12941	normal	linear	460	1006623	Unreviewed	L-serine dehydratase	SDH_alpha;SDH_beta		#39FF14,#A4DDED	58
948	A0A2H9U1K3	PGGC01000154	37	PF01228-PF02901	IPR001150-IPR004184-IPR005949	42078	44360	-12757	-10475	complement	linear	759	1006623	Unreviewed	Formate C-acetyltransferase	Gly_radical;PFL-like		#059033,#0077BE	58
949	A0A2H9U1H6	PGGC01000154	38	PF01226	IPR023271-IPR000292-IPR023999	44406	45254	-10429	-9581	complement	linear	281	1006623	Unreviewed	Formate transporter FocA	Form_Nir_trans		#CC7722	58
950	A0A2H9U1H1	PGGC01000154	39	PF02624-PF18381	IPR003776-IPR041080	45636	47396	-9199	-7439	complement	linear	585	1006623	Unreviewed	30S ribosomal protein S12 methylthiotransferase accessory protein YcaO	YcaO;YcaO_C		#CFB53B,#FDF5E6	58
951	A0A2H9U1G6	PGGC01000154	40	PF01118-PF02774	IPR012080-IPR000534-IPR012280-IPR011534-IPR036291	47711	48826	-7124	-6009	normal	linear	370	1006623	Unreviewed	Aspartate-semialdehyde dehydrogenase	Semialdhyde_dh;Semialdhyde_dhC		#796878,#673147	58
952	A0A2H9U1G4	PGGC01000154	41	none	none	49084	49287	-5751	-5548	normal	linear	66	1006623	Unreviewed	Uncharacterized protein			#FFA500	58
953	A0A2H9U1R8	PGGC01000154	42	none	none	49603	50130	-5232	-4705	complement	linear	174	1006623	Unreviewed	Uncharacterized protein			#FFA500	58
954	A0A2H9U1Q9	PGGC01000154	43	PF12476-PF13175-PF13304	IPR022532-IPR041685-IPR003959-IPR014592-IPR027417	50127	51413	-4708	-3422	complement	linear	427	1006623	Unreviewed	Uncharacterized protein	DUF3696;AAA_15;AAA_21		#32CD32,#ED872D,#C08081	58
955	A0A2H9U1M6	PGGC01000154	44	PF13455	IPR018306	51482	52774	-3353	-2061	complement	linear	429	1006623	Unreviewed	T5orf172 domain-containing protein	MUG113		#0047AB	58
956	A0A2H9U1J9	PGGC01000154	45	PF00271	IPR001650-IPR014001-IPR027417	52778	54811	-2057	-24	complement	linear	676	1006623	Unreviewed	ATP-dependent helicase	Helicase_C		#C00000	58
957	A0A0E2Z7X4	JPGN01000043	100	none	none	115902	116858	8429	9385	normal	linear	317	314279	Unreviewed	Uncharacterized protein			#FFA500	59
958	A0A0E2Z3C0	JPGN01000043	101	none	IPR013321-IPR010985	117010	117162	9537	9689	complement	linear	49	314279	Unreviewed	CopG family transcriptional regulator			#FFA500	59
959	A0A0E2ZMU5	JPGN01000043	102	PF11964	IPR038396-IPR021866-IPR036513	118356	119153	10883	11680	normal	linear	264	314279	Unreviewed	Uncharacterized protein	SpoIIAA-like		#6B8E23	59
960	A0A0E2Z238	JPGN01000043	103	PF12973	IPR014710-IPR025979-IPR011051	119200	119832	11727	12359	complement	linear	209	314279	Unreviewed	Cupin	Cupin_7		#BAB86C	59
961	A0A0E2Z2F8	JPGN01000043	104	PF04542-PF08281	IPR036388-IPR007627-IPR013249-IPR039425-IPR013324-IPR013325-IPR014284	119813	120379	12340	12906	complement	linear	187	314279	Unreviewed	RNA polymerase sigma70	Sigma70_r2;Sigma70_r4_2		#1DACD6,#66FF00	59
962	A0A0E2Z7X7	JPGN01000043	105	none	none	120615	121451	13142	13978	normal	linear	277	314279	Unreviewed	Uncharacterized protein			#FFA500	59
963	A0A0E2Z7W3	JPGN01000043	85	PF05957	IPR010279	95655	95969	-11818	-11504	complement	linear	103	314279	Unreviewed	Uncharacterized protein	DUF883		#9AB973	59
964	A0A0E2Z385	JPGN01000043	86	PF00781	IPR017438-IPR001206-IPR016064-IPR005218	96253	97233	-11220	-10240	normal	linear	325	314279	Unreviewed	Diacylglycerol kinase	DAGK_cat		#0F0F0F	59
965	A0A0E2ZMS8	JPGN01000043	87	PF07690	IPR011701-IPR020846-IPR036259	97247	98452	-10226	-9021	complement	linear	400	314279	Unreviewed	MFS transporter	MFS_1		#B784A7	59
966	A0A0E2Z230	JPGN01000043	88	PF10282	IPR015943-IPR019405-IPR011044	98664	99815	-8809	-7658	normal	linear	382	314279	Unreviewed	Uncharacterized protein	Lactonase		#FFA500	59
967	A0A0E2Z2E6	JPGN01000043	89	PF07676	IPR011042	100231	101334	-7242	-6139	complement	linear	366	314279	Unreviewed	Uncharacterized protein	PD40		#F8D568	59
968	A0A0E2Z7W6	JPGN01000043	90	PF01433-PF04389-PF13180	IPR036034-IPR014782-IPR007484-IPR001478	101331	104642	-6142	-2831	complement	linear	1102	314279	Unreviewed	Peptidase M28	Peptidase_M1;Peptidase_M28;PDZ_2		#FF9F00,#FF4500,#DA70D6	59
969	A0A0E2Z3B4	JPGN01000043	91	none	none	104680	105279	-2793	-2194	complement	linear	198	314279	Unreviewed	DNA methylase			#FFA500	59
970	A0A0E2ZMT4	JPGN01000043	92	PF01850	IPR002716-IPR029060	105283	105705	-2190	-1768	complement	linear	139	314279	Unreviewed	Twitching motility protein PilT	PIN		#414A4C	59
971	A0A0E2Z232	JPGN01000043	93	none	none	105695	105919	-1778	-1554	complement	linear	73	314279	Unreviewed	Uncharacterized protein			#FFA500	59
972	A0A0E2Z2F2	JPGN01000043	94	PF00565	IPR035437-IPR016071	106437	106889	-1036	-584	complement	linear	149	314279	Unreviewed	Nuclease	SNase		#FF6E4A	59
973	A0A0E2Z3B8	JPGN01000043	96	PF00271	IPR001650-IPR027417	110220	112271	2747	4798	normal	linear	682	314279	Unreviewed	ATP-dependent helicase	Helicase_C		#C00000	59
974	A0A0E2ZMT8	JPGN01000043	97	PF10544	IPR018306	112283	113617	4810	6144	normal	linear	443	314279	Unreviewed	T5orf172 domain-containing protein	T5orf172		#00FF00	59
975	A0A0E2Z235	JPGN01000043	98	PF02678-PF05726	IPR014710-IPR003829-IPR008778-IPR012093-IPR011051	113930	114808	6457	7335	normal	linear	291	314279	Unreviewed	Quercetin 2,3-dioxygenase	Pirin;Pirin_C		#002147,#1CA9C9	59
976	A0A0E2Z2F6	JPGN01000043	99	PF13409-PF13410	IPR004045-IPR016639-IPR010987-IPR036282-IPR036249	114859	115863	7386	8390	normal	linear	333	314279	Unreviewed	GST C-terminal domain-containing protein	GST_N_2;GST_C_2		#006600,#273BE2	59
977	C4LGX7	CP001620	283	PF01571-PF08669	IPR027266-IPR022903-IPR006222-IPR013977-IPR028896-IPR029043-IPR006223	375067	376206	-11058	-9919	normal	circular	378	645127	Unreviewed	Aminomethyltransferase	GCV_T;GCV_T_C		#682860,#AFEEEE	60
978	C4LGX8	CP001620	284	PF01597	IPR002930-IPR033753-IPR000089-IPR011053-IPR017453	376293	376691	-9832	-9434	normal	circular	131	645127	Unreviewed	Glycine cleavage system H protein	GCV_H		#987654	60
979	C4LGX9	CP001620	285	none	none	376783	378693	-9342	-7432	normal	circular	635	645127	Unreviewed	Putative secreted protein			#FFA500	60
980	C4LGY0	CP001620	286	PF00156	IPR029057-IPR023031-IPR000836-IPR004467	378748	379347	-7377	-6778	normal	circular	198	645127	Unreviewed	Orotate phosphoribosyltransferase	Pribosyltran		#1560BD	60
981	C4LGY1	CP001620	287	PF00588	IPR029026-IPR001537-IPR029028	379340	380059	-6785	-6066	normal	circular	238	645127	Unreviewed	Putative rRNA methylase	SpoU_methylase		#FF9933	60
982	C4LGY2	CP001620	288	PF03663	IPR005198-IPR014512-IPR008928	380176	381531	-5949	-4594	normal	circular	450	645127	Unreviewed	Putative glycoside hydrolase	Glyco_hydro_76		#9BC4E2	60
983	C4LGY3	CP001620	289	PF13411	IPR000551-IPR009061	381535	381951	-4590	-4174	complement	circular	137	645127	Unreviewed	Transcriptional regulator, MerR family	MerR_1		#80FFC0	60
984	C4LGY4	CP001620	290	PF00248	IPR036812-IPR023210-IPR020471	381960	382814	-4165	-3311	complement	circular	283	645127	Unreviewed	Putative oxidoreductase	Aldo_ket_red		#C00080	60
985	C4LGY5	CP001620	291	PF10544	IPR018306	382962	384119	-3163	-2006	complement	circular	384	645127	Unreviewed	T5orf172 domain-containing protein	T5orf172		#00FF00	60
986	C4LGY6	CP001620	292	PF00271	IPR001650-IPR014001-IPR027417	384120	386099	-2005	-26	complement	circular	658	645127	Unreviewed	Helicase ATP-binding domain-containing protein	Helicase_C		#C00000	60
987	C4LGY8	CP001620	294	none	none	389722	389862	3597	3737	normal	circular	45	645127	Unreviewed	Uncharacterized protein			#FFA500	60
988	C4LGY9	CP001620	295	none	IPR000595	389977	390231	3852	4106	complement	circular	83	645127	Unreviewed	Cyclic nucleotide-binding domain-containing protein			#FFA500	60
989	C4LGZ0	CP001620	296	PF04326	IPR038461-IPR007421	390268	391527	4143	5402	complement	circular	418	645127	Unreviewed	AlbA_2 domain-containing protein	AlbA_2		#00CED1	60
990	C4LGZ1	CP001620	297	PF09335	IPR032816-IPR032818	391940	392896	5815	6771	complement	circular	317	645127	Unreviewed	Putative membrane protein	SNARE_assoc		#967BB6	60
991	C4LGZ2	CP001620	298	PF13515	none	393038	394204	6913	8079	normal	circular	387	645127	Unreviewed	Putative membrane protein	FUSC_2		#DDADAF	60
992	C4LGZ3	CP001620	299	PF02467	IPR003482-IPR034768	394251	394592	8126	8467	complement	circular	112	645127	Unreviewed	Transcriptional regulator WhiB	Whib		#DA8A67	60
993	C4LGZ4	CP001620	300	none	none	394752	395063	8627	8938	normal	circular	102	645127	Unreviewed	Uncharacterized protein			#FFA500	60
994	C4LGZ5	CP001620	301	PF04542-PF08281	IPR036388-IPR007627-IPR013249-IPR039425-IPR013324-IPR013325-IPR014284	395308	395919	9183	9794	normal	circular	202	645127	Unreviewed	ECF-family sigma factor D	Sigma70_r2;Sigma70_r4_2		#1DACD6,#66FF00	60
995	C4LGZ6	CP001620	302	none	none	396088	397197	9963	11072	normal	circular	368	645127	Unreviewed	Uncharacterized protein			#FFA500	60
996	C4LGZ7	CP001620	303	PF17252	IPR035165	397204	397572	11079	11447	complement	circular	121	645127	Unreviewed	Uncharacterized protein	DUF5319		#ABCDEF	60
997	A0A355FG16	DPWZ01000146	24	PF04041	IPR007184-IPR023296	20966	22009	-12538	-11495	normal	linear	346	2049046	Unreviewed	Glycosidase	Glyco_hydro_130		#E6BE8A	61
998	A0A359B0J0	DPWZ01000146	25	none	IPR036259	22016	23281	-11488	-10223	normal	linear	420	2049046	Unreviewed	MFS transporter			#FFA500	61
999	A0A3D3F9L6	DPWZ01000146	26	none	none	23282	23723	-10222	-9781	normal	linear	146	2049046	Unreviewed	Uncharacterized protein			#FFA500	61
1000	A0A354X1N7	DPWZ01000146	28	PF00593-PF07715-PF13715	IPR037066-IPR036942-IPR000531-IPR012910-IPR008969-IPR023996	25183	28269	-8321	-5235	normal	linear	1027	2049046	Unreviewed	TonB-dependent receptor	TonB_dep_Rec;Plug;CarbopepD_reg_2		#EEE8AA,#98FB98,#DCD0FF	61
1001	A0A355FE37	DPWZ01000146	29	PF07980-PF14322	IPR012944-IPR033985-IPR011990	28282	29838	-5222	-3666	normal	linear	517	2049046	Unreviewed	RagB/SusD family nutrient uptake outer membrane protein	SusD_RagB;SusD-like_3		#F984E5,#FADADD	61
1002	A0A355FG11	DPWZ01000146	30	none	none	30280	30753	-3224	-2751	complement	linear	156	2049046	Unreviewed	Uncharacterized protein			#FFA500	61
1003	A0A355FF77	DPWZ01000146	31	PF13304	IPR003959-IPR027417	31095	32477	-2409	-1027	normal	linear	459	2049046	Unreviewed	ATPase	AAA_21		#C08081	61
1004	A0A3D3F9V3	DPWZ01000146	32	none	none	32480	32853	-1024	-651	normal	linear	123	2049046	Unreviewed	Uncharacterized protein			#FFA500	61
1005	A0A3D3F920	DPWZ01000146	33	none	none	32968	33288	-536	-216	normal	linear	105	2049046	Unreviewed	Uncharacterized protein			#FFA500	61
1006	A0A355FE30	DPWZ01000146	35	none	none	36097	36711	2593	3207	normal	linear	203	2049046	Unreviewed	Peptide chain release factor 1			#FFA500	61
1007	A0A355FG06	DPWZ01000146	36	none	none	36720	37337	3216	3833	normal	linear	204	2049046	Unreviewed	Uncharacterized protein			#FFA500	61
1008	A0A355FF73	DPWZ01000146	37	PF00270	IPR011545-IPR014001-IPR001650-IPR027417	37330	39291	3826	5787	normal	linear	652	2049046	Unreviewed	ATP-dependent helicase	DEAD		#E7FEFF	61
1009	A0A355FDQ5	DPWZ01000146	38	PF12686	IPR024524	39305	40063	5801	6559	normal	linear	251	2049046	Unreviewed	DUF3800 domain-containing protein	DUF3800		#DB7093	61
1010	A0A355FDQ4	DPWZ01000146	39	none	none	40202	40492	6698	6988	normal	linear	95	2049046	Unreviewed	Uncharacterized protein			#FFA500	61
1011	A0A355FE26	DPWZ01000146	40	PF10544	IPR018306	40479	41714	6975	8210	normal	linear	410	2049046	Unreviewed	T5orf172 domain-containing protein	T5orf172		#00FF00	61
1012	A0A3D3FAK0	DPWZ01000146	41	none	none	42317	42720	8813	9216	normal	linear	133	2049046	Unreviewed	Endonuclease MutS2			#FFA500	61
1013	A0A3D3F9W0	DPWZ01000146	42	none	none	42850	43094	9346	9590	normal	linear	80	2049046	Unreviewed	Uncharacterized protein			#FFA500	61
1014	A0A133MM89	NSDF01000034	115	PF00359	IPR016152-IPR002178-IPR004715	116779	117225	-11386	-10940	complement	linear	147	1352	Unreviewed	PTS mannose transporter subunit IIAB	PTS_EIIA_2		#96DED1	62
1015	A0A2A4E2W3	NSDF01000034	116	PF00359-PF00874-PF05043-PF08279	IPR036388-IPR016152-IPR002178-IPR011608-IPR007737-IPR013196-IPR013011-IPR036390-IPR036095-IPR036634	117226	119202	-10939	-8963	complement	linear	657	1352	Unreviewed	PRD domain-containing protein	PTS_EIIA_2;PRD;Mga;HTH_11		#96DED1,#C9C0BB,#ECEBBD,#BC987E	62
1016	A0A133N0D2	NSDF01000034	117	PF18733	IPR036890-IPR040826	119360	120976	-8805	-7189	complement	linear	537	1352	Unreviewed	ATP-binding protein	HEPN_LA2681		#78184A	62
1017	A0A133N0D3	NSDF01000034	118	PF13443	IPR010982-IPR001387	121039	121269	-7126	-6896	complement	linear	75	1352	Unreviewed	Helix-turn-helix transcriptional regulator	HTH_26		#87A96B	62
1018	A0A133N0D0	NSDF01000034	119	none	none	121376	121693	-6789	-6472	normal	linear	104	1352	Unreviewed	Uncharacterized protein			#FFA500	62
1019	A0A133N0D5	NSDF01000034	120	none	none	121683	121883	-6482	-6282	normal	linear	65	1352	Unreviewed	Uncharacterized protein			#FFA500	62
1020	A0A3F3JPC3	NSDF01000034	121	PF01935-PF05872	IPR002789-IPR033186-IPR008571-IPR027417	122143	123873	-6022	-4292	complement	linear	575	1352	Unreviewed	Uncharacterized protein	DUF87;DUF853		#E68FAC,#FDD5B1	62
1021	A0A3F3JPB8	NSDF01000034	122	PF13289	IPR039444-IPR026590-IPR029035	123866	125038	-4299	-3127	complement	linear	389	1352	Unreviewed	SIR2 family protein	SIR2_2		#F56991	62
1022	A0A3F3JVJ4	NSDF01000034	123	PF10544	IPR018306	125084	126238	-3081	-1927	complement	linear	383	1352	Unreviewed	T5orf172 domain-containing protein	T5orf172		#00FF00	62
1023	A0A3F3JYH2	NSDF01000034	124	PF04851	IPR006935-IPR014001-IPR027417	126231	128153	-1934	-12	complement	linear	639	1352	Unreviewed	ATP-dependent helicase	ResIII		#4040FF	62
1024	A0A3F3JPE8	NSDF01000034	126	none	IPR010982-IPR001387	131024	131896	2859	3731	complement	linear	289	1352	Unreviewed	Transcriptional regulator			#FFA500	62
1025	A0A3F3JPV3	NSDF01000034	127	none	none	132077	132427	3912	4262	normal	linear	115	1352	Unreviewed	Uncharacterized protein			#FFA500	62
1026	A0A3F3JYJ6	NSDF01000034	128	none	none	132631	133476	4466	5311	normal	linear	280	1352	Unreviewed	Rep protein			#FFA500	62
1027	A0A3F3JYI4	NSDF01000034	129	PF12728	IPR041657-IPR009061	133516	133791	5351	5626	normal	linear	90	1352	Unreviewed	DNA-binding protein	HTH_17		#F5F5DC	62
1028	A0A3F3JPG6	NSDF01000034	130	PF00589-PF14659	IPR010998-IPR013762-IPR002104-IPR004107-IPR011010	133857	135161	5692	6996	normal	linear	433	1352	Unreviewed	Site-specific integrase	Phage_integrase;Phage_int_SAM_3		#00FFFF,#4080C0	62
1029	A0A132P6U0	NSDF01000034	131	PF00380	IPR014721-IPR023035-IPR000754-IPR020568	135175	135567	7010	7402	complement	linear	129	1352	Unreviewed	30S ribosomal protein S9	Ribosomal_S9		#FFEFD5	62
1030	A0A132P5U7	NSDF01000034	132	PF00572	IPR036899-IPR005822-IPR005823	135583	136026	7418	7861	complement	linear	146	1352	Unreviewed	50S ribosomal protein L13	Ribosomal_L13		#AEC6CF	62
1031	A0A133N0G5	NSDF01000034	133	PF00210	IPR012347-IPR008331-IPR002177-IPR009078	136294	136761	8129	8596	complement	linear	154	1352	Unreviewed	DNA protection during starvation protein 1	Ferritin		#836953	62
1032	A0A133N0E1	NSDF01000034	134	PF00370-PF02782	IPR018484-IPR018485-IPR000577-IPR043129	136881	138419	8716	10254	complement	linear	511	1352	Unreviewed	Gluconate kinase	FGGY_N;FGGY_C		#CFCFC4,#77DD77	62
1033	A0A133N0D4	NSDF01000034	135	PF06750	IPR010627	138499	139185	10334	11020	normal	linear	227	1352	Unreviewed	Bacterial peptidase A24 protein	DiS_P_DiS		#F49AC2	62
1034	A0A3N2LM67	RIBF01000006	74	none	none	92103	93188	-6152	-5067	normal	linear	360	2486467	Unreviewed	Uncharacterized protein			#FFA500	63
1035	A0A3N2LM72	RIBF01000006	75	PF11888	IPR021823	93185	93673	-5070	-4582	normal	linear	161	2486467	Unreviewed	DUF3408 domain-containing protein	DUF3408		#FFB347	63
1036	A0A3N2LM65	RIBF01000006	76	none	none	93857	94243	-4398	-4012	normal	linear	127	2486467	Unreviewed	Uncharacterized protein			#FFA500	63
1037	A0A3N2LNJ3	RIBF01000006	77	PF03432	IPR005094	94224	95180	-4031	-3075	normal	linear	317	2486467	Unreviewed	Uncharacterized protein	Relaxase		#996666	63
1038	A0A3N2LMB2	RIBF01000006	78	none	none	95183	95929	-3072	-2326	normal	linear	247	2486467	Unreviewed	Uncharacterized protein			#FFA500	63
1039	A0A3N2LM64	RIBF01000006	79	PF13443	IPR010982-IPR001387	96101	96310	-2154	-1945	normal	linear	68	2486467	Unreviewed	XRE family transcriptional regulator	HTH_26		#87A96B	63
1040	A0A3N2LM90	RIBF01000006	80	PF12668	IPR024269	96313	96537	-1942	-1718	normal	linear	73	2486467	Unreviewed	DUF3791 domain-containing protein	DUF3791		#00C000	63
1041	A0A3N2LNS4	RIBF01000006	81	PF13151	IPR025051	96534	97022	-1721	-1233	normal	linear	161	2486467	Unreviewed	DUF3990 domain-containing protein	DUF3990		#FFD1DC	63
1042	A0A3N2LM74	RIBF01000006	82	none	none	97019	97240	-1236	-1015	normal	linear	72	2486467	Unreviewed	Uncharacterized protein			#FFA500	63
1043	A0A3N2LNS0	RIBF01000006	83	PF03796	IPR007694-IPR027417	97291	98238	-964	-17	normal	linear	314	2486467	Unreviewed	SF4 helicase domain-containing protein	DnaB_C		#B39EB5	63
1044	A0A3N2LM81	RIBF01000006	85	PF11185	IPR021352	101008	101916	2753	3661	normal	linear	301	2486467	Unreviewed	DUF2971 domain-containing protein	DUF2971		#FF6961	63
1045	A0A3N2LM73	RIBF01000006	86	PF00271	IPR001650-IPR027417	101921	103897	3666	5642	normal	linear	657	2486467	Unreviewed	ATP-dependent helicase	Helicase_C		#C00000	63
1046	A0A3N2LNK0	RIBF01000006	87	PF10544	IPR018306	103894	105084	5639	6829	normal	linear	395	2486467	Unreviewed	GIY-YIG nuclease family protein	T5orf172		#00FF00	63
1047	A0A3N2LMB7	RIBF01000006	88	none	none	105087	105359	6832	7104	normal	linear	89	2486467	Unreviewed	Uncharacterized protein			#FFA500	63
1048	A0A3N2LM75	RIBF01000006	89	PF13310	IPR011204	105362	106354	7107	8099	normal	linear	329	2486467	Unreviewed	Cell filamentation protein Fic	Virulence_RhuM		#873260	63
1049	A0A3N2LMA1	RIBF01000006	90	PF11185	IPR021352	106254	107402	7999	9147	normal	linear	381	2486467	Unreviewed	DUF2971 domain-containing protein	DUF2971		#FF6961	63
1050	A0A3N2LNT3	RIBF01000006	91	none	none	107546	107902	9291	9647	complement	linear	117	2486467	Unreviewed	Uncharacterized protein			#FFA500	63
1051	A0A3N2LM84	RIBF01000006	92	PF13412-PF13749	IPR036388-IPR038475-IPR025831-IPR036390	107981	108733	9726	10478	complement	linear	249	2486467	Unreviewed	Winged helix-turn-helix transcriptional regulator	HTH_24;HATPase_c_4		#40C0FF,#9400D3	63
1052	A0A3N2LMA9	RIBF01000006	93	PF01609	IPR002559-IPR012337	108793	109149	10538	10894	complement	linear	117	2486467	Unreviewed	IS4/IS5 family transposase	DDE_Tnp_1		#804000	63
1053	A0A504J5M0	VFWZ01000008	173	none	none	179609	179956	-12067	-11720	normal	linear	114	2589995	Unreviewed	Uncharacterized protein			#FFA500	64
1054	A0A504IY10	VFWZ01000008	174	PF12833	IPR018060	180190	181002	-11486	-10674	normal	linear	269	2589995	Unreviewed	Helix-turn-helix transcriptional regulator	HTH_18		#FF4080	64
1055	A0A504J2S1	VFWZ01000008	175	PF13673	IPR000182-IPR016181	181071	181571	-10605	-10105	normal	linear	165	2589995	Unreviewed	GNAT family N-acetyltransferase	Acetyltransf_10		#0080C0	64
1056	A0A504IWZ3	VFWZ01000008	176	PF13855	IPR032675	181726	182883	-9950	-8793	normal	linear	384	2589995	Unreviewed	Uncharacterized protein	LRR_8		#CB99C9	64
1057	A0A504IYC5	VFWZ01000008	177	PF12833	IPR018060-IPR020449-IPR009057	183047	183796	-8629	-7880	normal	linear	248	2589995	Unreviewed	AraC family transcriptional regulator	HTH_18		#FF4080	64
1058	A0A504IWR6	VFWZ01000008	178	PF00144	IPR012338-IPR001466	183861	185255	-7815	-6421	normal	linear	463	2589995	Unreviewed	Beta-lactamase family protein	Beta-lactamase		#FFE5B4	64
1059	A0A504J4T9	VFWZ01000008	179	none	none	185476	186702	-6200	-4974	normal	linear	407	2589995	Unreviewed	Uncharacterized protein			#FFA500	64
1060	A0A504J741	VFWZ01000008	180	PF00589-PF13102-PF17293	IPR010998-IPR013762-IPR002104-IPR025269-IPR035386-IPR011010	187287	188498	-4389	-3178	normal	linear	402	2589995	Unreviewed	Recombinase	Phage_integrase;Phage_int_SAM_5;Arm-DNA-bind_5		#00FFFF,#778899,#FFDAB9	64
1061	A0A504J8B6	VFWZ01000008	181	PF10544	IPR018306	188495	189715	-3181	-1961	complement	linear	405	2589995	Unreviewed	GIY-YIG nuclease family protein	T5orf172		#00FF00	64
1062	A0A504J9P9	VFWZ01000008	182	PF00271-PF04851	IPR001650-IPR006935-IPR014001-IPR027417	189708	191672	-1968	-4	complement	linear	653	2589995	Unreviewed	ATP-dependent helicase	Helicase_C;ResIII		#C00000,#4040FF	64
1063	A0A504J5M8	VFWZ01000008	184	none	IPR027417	194653	195885	2977	4209	complement	linear	409	2589995	Unreviewed	Antirestriction protein			#FFA500	64
1064	A0A504IY18	VFWZ01000008	185	PF00145-PF02086	IPR023095-IPR001525-IPR012327-IPR029063	195939	198017	4263	6341	complement	linear	691	2589995	Unreviewed	Cytosine-specific methyltransferase	DNA_methylase;MethyltransfD12		#FADFAD,#D1E231	64
1065	A0A504J2T0	VFWZ01000008	186	none	none	198498	199316	6822	7640	complement	linear	271	2589995	Unreviewed	Uncharacterized protein			#FFA500	64
1066	A0A504IX01	VFWZ01000008	187	PF02601	IPR020579-IPR003753	199473	200471	7797	8795	normal	linear	331	2589995	Unreviewed	Exonuc_VII_L domain-containing protein	Exonuc_VII_L		#CC6666	64
1067	A0A504IWS5	VFWZ01000008	188	none	IPR011335	200482	201573	8806	9897	normal	linear	362	2589995	Unreviewed	Uncharacterized protein			#FFA500	64
1068	A0A504J4U7	VFWZ01000008	189	PF01507	IPR014729-IPR002500	201555	202472	9879	10796	complement	linear	304	2589995	Unreviewed	Phosphoadenosine phosphosulfate reductase family protein	PAPS_reduct		#EAE0C8	64
1069	A0A504J750	VFWZ01000008	190	PF14053	IPR025342	202524	202745	10848	11069	complement	linear	72	2589995	Unreviewed	DUF4248 domain-containing protein	DUF4248		#88D8C0	64
1070	A0A504J8C5	VFWZ01000008	191	none	none	202754	203131	11078	11455	complement	linear	124	2589995	Unreviewed	Uncharacterized protein			#FFA500	64
1071	A0A504J9Q6	VFWZ01000008	192	none	none	203143	203358	11467	11682	complement	linear	70	2589995	Unreviewed	Uncharacterized protein			#FFA500	64
1072	A0A504J3C7	VFWZ01000008	193	none	none	203368	203574	11692	11898	complement	linear	67	2589995	Unreviewed	Uncharacterized protein			#FFA500	64
1073	A0A0G1XV95	LCPX01000022	1	none	none	61	342	-5955	-5674	complement	linear	92	1618710	Unreviewed	Uncharacterized protein			#FFA500	65
1074	A0A0G1VJA3	LCPX01000022	10	PF02661-PF13310	IPR003812-IPR011204-IPR036597	10208	11200	4192	5184	complement	linear	329	1618710	Unreviewed	RhuM	Fic;Virulence_RhuM		#C0FF40,#873260	65
1075	A0A0G1XVA3	LCPX01000022	11	none	none	11340	11633	5324	5617	normal	linear	96	1618710	Unreviewed	Uncharacterized protein			#FFA500	65
1076	A0A0G1VJ44	LCPX01000022	12	PF05970	IPR010285-IPR003593-IPR027417	11648	12682	5632	6666	complement	linear	343	1618710	Unreviewed	Exonuclease V subunit alpha	PIF1		#B53389	65
1077	A0A0G1YJG6	LCPX01000022	13	PF13302	IPR000182-IPR016181	12904	13428	6888	7412	complement	linear	173	1618710	Unreviewed	Acetyltransferase	Acetyltransf_3		#E6E200	65
1078	A0A0G1VJX2	LCPX01000022	14	none	none	13505	13693	7489	7677	complement	linear	61	1618710	Unreviewed	Uncharacterized protein			#FFA500	65
1079	A0A0G1VJA9	LCPX01000022	15	PF02661-PF13784	IPR036597-IPR003812-IPR025758-IPR026287-IPR040198	13709	14806	7693	8790	complement	linear	364	1618710	Unreviewed	Putative cell division protein (Fic family)	Fic;Fic_N		#C0FF40,#00FFC0	65
1080	A0A0G1XVA8	LCPX01000022	16	PF13310	IPR011204	15107	15655	9091	9639	complement	linear	181	1618710	Unreviewed	RhuM	Virulence_RhuM		#873260	65
1081	A0A0G1VJ49	LCPX01000022	17	none	none	15935	16643	9919	10627	complement	linear	235	1618710	Unreviewed	Uncharacterized protein			#FFA500	65
1082	A0A0G1VJ34	LCPX01000022	2	none	none	434	1066	-5582	-4950	complement	linear	209	1618710	Unreviewed	Uncharacterized protein			#FFA500	65
1083	A0A0G1YJF6	LCPX01000022	3	PF14213	IPR025474	1053	1382	-4963	-4634	complement	linear	108	1618710	Unreviewed	DUF4325 domain-containing protein	DUF4325		#FAD6A5	65
1084	A0A0G1VJW2	LCPX01000022	4	none	none	1364	2449	-4652	-3567	complement	linear	360	1618710	Unreviewed	Uncharacterized protein			#FFA500	65
1085	A0A0G1VJ97	LCPX01000022	5	PF10544	IPR018306	2526	3677	-3490	-2339	complement	linear	382	1618710	Unreviewed	T5orf172 domain-containing protein	T5orf172		#00FF00	65
1086	A0A0G1XV99	LCPX01000022	6	none	IPR014001-IPR027417	3670	5916	-2346	-100	complement	linear	747	1618710	Unreviewed	DEAD/DEAH box helicase			#FFA500	65
1087	A0A0G1YJG2	LCPX01000022	8	none	none	9197	9535	3181	3519	complement	linear	111	1618710	Unreviewed	Uncharacterized protein			#FFA500	65
1088	A0A0G1VJW7	LCPX01000022	9	none	none	9775	10143	3759	4127	normal	linear	121	1618710	Unreviewed	Uncharacterized protein			#FFA500	65
1089	A0A292Z6D1	BEGX01000105	1	PF13683	IPR001584-IPR012337	164	388	-1544	-1320	complement	linear	73	1987376	Unreviewed	Mobile element protein	rve_3		#000040	66
1090	A0A292Z6A8	BEGX01000105	10	none	none	16594	17016	14886	15308	complement	linear	139	1987376	Unreviewed	Uncharacterized protein			#FFA500	66
1091	A0A292Z6E3	BEGX01000105	11	none	none	17013	17687	15305	15979	complement	linear	223	1987376	Unreviewed	Uncharacterized protein			#FFA500	66
1092	A0A292Z4F9	BEGX01000105	12	PF12696	IPR032689-IPR027417	17783	19525	16075	17817	complement	linear	579	1987376	Unreviewed	TRAG protein	TraG-D_C		#1C39BB	66
1093	A0A292YZR4	BEGX01000105	13	none	none	19648	20007	17940	18299	complement	linear	118	1987376	Unreviewed	Uncharacterized protein			#FFA500	66
1094	A0A292Z4F1	BEGX01000105	2	none	IPR010998-IPR011010	453	968	-1255	-740	complement	linear	170	1987376	Unreviewed	Mobile element protein			#FFA500	66
1095	A0A292Z2P5	BEGX01000105	4	none	IPR014001-IPR027417	4452	6437	2744	4729	normal	linear	660	1987376	Unreviewed	DNA helicase, restriction/modification system component YeeB			#FFA500	66
1096	A0A292Z5C5	BEGX01000105	5	PF10544	IPR018306	6590	7624	4882	5916	normal	linear	343	1987376	Unreviewed	YeeC-like protein	T5orf172		#00FF00	66
1097	A0A292Z674	BEGX01000105	6	PF13304	IPR003959-IPR003593-IPR027417	8131	10149	6423	8441	normal	linear	671	1987376	Unreviewed	AAA domain-containing protein	AAA_21		#C08081	66
1098	A0A292Z5A4	BEGX01000105	7	none	none	10744	10917	9036	9209	normal	linear	56	1987376	Unreviewed	Uncharacterized protein			#FFA500	66
1099	A0A292YNX0	BEGX01000105	8	PF08751-PF13604	IPR014862-IPR027417	10990	15402	9282	13694	complement	linear	1469	1987376	Unreviewed	Relaxase TrwC/conjugal transfer protein TraA/DNA primase, conjugative	TrwC;AAA_30		#32127A,#D99058	66
1100	A0A292Z5R9	BEGX01000105	9	none	none	15659	16597	13951	14889	complement	linear	311	1987376	Unreviewed	Uncharacterized protein			#FFA500	66
1101	R6A7E6	CBBW010000054	1	PF00342	IPR001672-IPR035476-IPR035482	232	1578	-8251	-6905	normal	linear	447	1262930	Unreviewed	Glucose-6-phosphate isomerase	PGI		#FF9966	67
1102	R5ZV10	CBBW010000054	10	none	none	12279	13628	3796	5145	complement	linear	448	1262930	Unreviewed	Fibronectin type III domain protein			#FFA500	67
1103	R6AN72	CBBW010000054	11	none	IPR026444	13700	14194	5217	5711	complement	linear	163	1262930	Unreviewed	Uncharacterized protein			#FFA500	67
1104	R6A1F6	CBBW010000054	12	PF01381	IPR010982-IPR001387	14704	15012	6221	6529	normal	linear	101	1262930	Unreviewed	Toxin-antitoxin system antitoxin component Xre family	HTH_3		#40FFC0	67
1105	R5ZV11	CBBW010000054	13	none	none	15009	15098	6526	6615	normal	linear	28	1262930	Unreviewed	Toxin-antitoxin system toxin component HipA family			#FFA500	67
1106	R5ZT14	CBBW010000054	14	none	none	15208	15384	6725	6901	complement	linear	57	1262930	Unreviewed	Lipoprotein			#FFA500	67
1107	R6AN68	CBBW010000054	2	PF13419	IPR023198-IPR023214-IPR041492-IPR006439-IPR036412	1827	2555	-6656	-5928	normal	linear	241	1262930	Unreviewed	HAD hydrolase family IA variant 3	HAD_2		#F77FBE	67
1108	R5ZSZ9	CBBW010000054	3	PF00899	IPR000594-IPR035985	2543	3355	-5940	-5128	normal	linear	269	1262930	Unreviewed	ThiF family protein	ThiF		#734F96	67
1109	R6A1F1	CBBW010000054	4	PF10544	IPR018306	3565	4788	-4918	-3695	complement	linear	406	1262930	Unreviewed	T5orf172 domain-containing protein	T5orf172		#00FF00	67
1110	R5ZV05	CBBW010000054	5	none	none	4794	5066	-3689	-3417	complement	linear	89	1262930	Unreviewed	Uncharacterized protein			#FFA500	67
1111	R6A7F0	CBBW010000054	6	PF04851	IPR006935-IPR027417	5152	7191	-3331	-1292	complement	linear	678	1262930	Unreviewed	ResIII domain-containing protein	ResIII		#4040FF	67
1112	R6AN70	CBBW010000054	7	PF06250-PF17761	IPR009362-IPR041527	7172	8383	-1311	-100	complement	linear	402	1262930	Unreviewed	Protein containing DUF1016	YhcG_C;DUF1016_N		#701C1C,#006A4E	67
1113	R6A1F4	CBBW010000054	9	PF00881	IPR000415-IPR029479-IPR016446	11342	12070	2859	3587	complement	linear	241	1262930	Unreviewed	Nitroreductase family protein	Nitroreductase		#CC3333	67
1114	A0A3A6LDH6	QTLU01000004	100	none	none	105634	106023	-1825	-1436	normal	linear	128	2292932	Unreviewed	Uncharacterized protein			#FFA500	68
1115	A0A3A6KSH1	QTLU01000004	101	PF11888	IPR021823	106356	106838	-1103	-621	normal	linear	159	2292932	Unreviewed	DUF3408 domain-containing protein	DUF3408		#FFB347	68
1116	A0A3A6KSW3	QTLU01000004	102	none	none	107020	107226	-439	-233	normal	linear	67	2292932	Unreviewed	Uncharacterized protein			#FFA500	68
1117	A0A3A6KS43	QTLU01000004	103	PF01381	IPR010982-IPR001387	107223	107450	-236	-9	normal	linear	74	2292932	Unreviewed	XRE family transcriptional regulator	HTH_3		#40FFC0	68
1118	A0A3A6KVS1	QTLU01000004	105	PF00271-PF04851	IPR001650-IPR006935-IPR014001-IPR027417	110158	112116	2699	4657	normal	linear	651	2292932	Unreviewed	ATP-dependent helicase	Helicase_C;ResIII		#C00000,#4040FF	68
1119	A0A3A6KYD5	QTLU01000004	106	PF10544	IPR018306	112106	113314	4647	5855	normal	linear	401	2292932	Unreviewed	GIY-YIG nuclease family protein	T5orf172		#00FF00	68
1120	A0A3A6KS49	QTLU01000004	107	PF13310	IPR011204	113361	114383	5902	6924	normal	linear	339	2292932	Unreviewed	Cell filamentation protein Fic	Virulence_RhuM		#873260	68
1121	A0A3A6L458	QTLU01000004	108	PF12833	IPR014710-IPR018060-IPR009057-IPR011051	114719	115561	7260	8102	normal	linear	279	2292932	Unreviewed	AraC family transcriptional regulator	HTH_18		#FF4080	68
1122	A0A3A6KS55	QTLU01000004	109	PF14602	IPR011004	115697	116275	8238	8816	normal	linear	191	2292932	Unreviewed	Sugar O-acetyltransferase	Hexapep_2		#FE28A2	68
1123	A0A3A6KYD0	QTLU01000004	110	PF02595	IPR018197-IPR018193-IPR004381-IPR036129	116285	117436	8826	9977	normal	linear	382	2292932	Unreviewed	Glycerate kinase	Gly_kinase		#DF00FF	68
1124	A0A3A6LDI4	QTLU01000004	111	PF01554	IPR002528	117433	118773	9974	11314	complement	linear	445	2292932	Unreviewed	MATE family efflux transporter	MatE		#000F89	68
1125	A0A3A6KSX1	QTLU01000004	112	none	none	118883	119065	11424	11606	complement	linear	59	2292932	Unreviewed	Uncharacterized protein			#FFA500	68
1126	A0A3A6KS54	QTLU01000004	113	PF00254	IPR001179	119130	119531	11671	12072	complement	linear	132	2292932	Unreviewed	Peptidyl-prolyl cis-trans isomerase	FKBP_C		#123524	68
1127	A0A3A6KUE9	QTLU01000004	114	PF03358	IPR029039-IPR005025	119550	120125	12091	12666	complement	linear	190	2292932	Unreviewed	Flavodoxin family protein	FMN_red		#A9BA9D	68
1128	A0A3A6KYC5	QTLU01000004	94	PF13715	IPR008969	98981	101311	-8478	-6148	normal	linear	775	2292932	Unreviewed	TonB-dependent receptor	CarbopepD_reg_2		#DCD0FF	68
1129	A0A3A6KT81	QTLU01000004	95	PF00881	IPR000415-IPR029479	101423	101986	-6036	-5473	complement	linear	186	2292932	Unreviewed	NAD(P)H nitroreductase	Nitroreductase		#CC3333	68
1130	A0A3A6KS40	QTLU01000004	96	PF09561	IPR019062	102047	103171	-5412	-4288	complement	linear	373	2292932	Unreviewed	HpaII family restriction endonuclease	RE_HpaII		#FDDDE6	68
1131	A0A3A6L450	QTLU01000004	97	PF01205	IPR036956-IPR001498-IPR023582-IPR020568	103329	103925	-4130	-3534	complement	linear	197	2292932	Unreviewed	YigZ family protein	UPF0029		#01796F	68
1132	A0A3A6KS46	QTLU01000004	98	none	none	104056	104307	-3403	-3152	normal	linear	82	2292932	Unreviewed	Uncharacterized protein			#FFA500	68
1133	A0A3A6KYC1	QTLU01000004	99	PF00589-PF13102-PF17293	IPR010998-IPR013762-IPR002104-IPR025269-IPR035386-IPR011010	104377	105609	-3082	-1850	normal	linear	409	2292932	Unreviewed	Site-specific integrase	Phage_integrase;Phage_int_SAM_5;Arm-DNA-bind_5		#00FFFF,#778899,#FFDAB9	68
1134	A0A1V9DNB9	MWUE01000007	1	none	none	246	743	-8731	-8234	complement	linear	164	1964541	Unreviewed	Uncharacterized protein			#FFA500	69
1135	A0A1V9DN47	MWUE01000007	10	PF00155-PF00392	IPR036388-IPR015421-IPR004839-IPR000524-IPR036390-IPR015424	14242	15627	5265	6650	complement	linear	460	1964541	Unreviewed	GntR family transcriptional regulator	Aminotran_1_2;GntR		#804080,#FFC0C0	69
1136	A0A1V9DN29	MWUE01000007	11	PF02525	IPR029039-IPR023048-IPR003680	15723	16328	6746	7351	normal	linear	200	1964541	Unreviewed	FMN-dependent NADH-azoreductase	Flavodoxin_2		#FFC0CB	69
1137	A0A1V9DN22	MWUE01000007	12	PF02627	IPR029032-IPR003779-IPR004675	16343	16822	7366	7845	normal	linear	158	1964541	Unreviewed	Alkyl hydroperoxide reductase AhpD	CMD		#FC74FD	69
1138	A0A1V9DND1	MWUE01000007	13	none	none	16918	17553	7941	8576	normal	linear	210	1964541	Unreviewed	Uncharacterized protein			#FFA500	69
1139	A0A1V9DNE4	MWUE01000007	14	PF01914	IPR002771	17577	18254	8600	9277	normal	linear	224	1964541	Unreviewed	UPF0056 membrane protein	MarC		#F78FA7	69
1140	A0A1V9DN42	MWUE01000007	15	PF00034-PF13442	IPR036909-IPR009056-IPR014353-IPR008168	18450	19706	9473	10729	complement	linear	417	1964541	Unreviewed	Alcohol dehydrogenase	Cytochrom_C;Cytochrome_CBB3		#E7ACCF,#93C572	69
1141	A0A1V9DN52	MWUE01000007	16	PF00732-PF05199	IPR036188-IPR000172-IPR007867	19711	21480	10734	12503	complement	linear	588	1964541	Unreviewed	GMC family oxidoreductase	GMC_oxred_N;GMC_oxred_C		#408000,#004080	69
1142	A0A1V9DN39	MWUE01000007	17	PF13618	IPR027056	21515	22243	12538	13266	complement	linear	241	1964541	Unreviewed	Gluconate 2-dehydrogenase	Gluconate_2-dh3		#E5E4E2	69
1143	A0A1V9DND4	MWUE01000007	2	PF13304	IPR003959-IPR003593-IPR027417	1157	3310	-7820	-5667	complement	linear	716	1964541	Unreviewed	AAA domain-containing protein	AAA_21		#C08081	69
1144	A0A1V9DN31	MWUE01000007	3	none	none	3613	4281	-5364	-4696	normal	linear	221	1964541	Unreviewed	Uncharacterized protein			#FFA500	69
1145	A0A1V9DN43	MWUE01000007	4	PF01381-PF06114	IPR010982-IPR001387-IPR010359	4294	5499	-4683	-3478	normal	linear	400	1964541	Unreviewed	HTH cro/C1-type domain-containing protein	HTH_3;Peptidase_M78		#40FFC0,#003366	69
1146	A0A1V9DN34	MWUE01000007	5	PF13455	IPR018306	5655	6917	-3322	-2060	complement	linear	419	1964541	Unreviewed	T5orf172 domain-containing protein	MUG113		#0047AB	69
1147	A0A1V9DNP0	MWUE01000007	6	PF00271	IPR001650-IPR014001-IPR027417	6921	8870	-2056	-107	complement	linear	648	1964541	Unreviewed	ATP-dependent helicase	Helicase_C		#C00000	69
1148	A0A1V9DN41	MWUE01000007	9	PF10696	IPR019637	13664	14185	4687	5208	normal	linear	172	1964541	Unreviewed	Uncharacterized protein	DUF2501		#FF5A36	69
1149	X8KFJ3	JATS01000006	10	PF18299	IPR041261	6303	6698	-4117	-3722	complement	linear	130	936580	Unreviewed	PF14243 domain protein	R2K_2		#B0E0E6	70
1150	X8KIH3	JATS01000006	11	PF01610	IPR002560	6896	7357	-3524	-3063	normal	linear	152	936580	Unreviewed	IS1167, transposase domain protein	DDE_Tnp_ISL3		#FF8F00	70
1151	X8KIA0	JATS01000006	12	PF10544	IPR018306	7346	8482	-3074	-1938	complement	linear	377	936580	Unreviewed	T5orf172 domain protein	T5orf172		#00FF00	70
1152	X8KGB2	JATS01000006	13	PF04851	IPR006935-IPR014001-IPR001650-IPR027417	8472	10427	-1948	7	complement	linear	650	936580	Unreviewed	DEAD/DEAH box helicase	ResIII		#4040FF	70
1153	X8KG02	JATS01000006	15	PF13443	IPR010982-IPR001387	13138	13359	2718	2939	complement	linear	72	936580	Unreviewed	Cro/C1-type HTH DNA-binding domain protein	HTH_26		#87A96B	70
1154	X8KHX4	JATS01000006	16	none	IPR000305	13509	14273	3089	3853	complement	linear	253	936580	Unreviewed	GIY-YIG domain-containing protein			#FFA500	70
1155	X8KG62	JATS01000006	17	PF05958	IPR010280-IPR002792-IPR012340-IPR029063	14551	15912	4131	5492	complement	linear	452	936580	Unreviewed	23S rRNA (Uracil-5-)-methyltransferase RumA	tRNA_U5-meth_tr		#6F4E37	70
1156	X8KFR3	JATS01000006	18	PF06207	IPR009343	15987	16961	5567	6541	complement	linear	323	936580	Unreviewed	PF06207 family protein	DUF1002		#003153	70
1157	X8KHZ9	JATS01000006	19	PF13702	IPR023346	17048	17629	6628	7209	complement	linear	192	936580	Unreviewed	Lysozyme-like protein	Lysozyme_like		#CC8899	70
1158	X8KFR6	JATS01000006	20	PF04245	IPR007358	17650	18624	7230	8204	complement	linear	323	936580	Unreviewed	Nucleoid-associated protein NdpA	NA37		#FF7518	70
1159	X8KFY5	JATS01000006	21	PF00464	IPR015421-IPR015422-IPR001085-IPR039429-IPR015424	18632	19888	8212	9468	complement	linear	417	936580	Unreviewed	Serine hydroxymethyltransferase	SHMT		#69359C	70
1160	X8KG83	JATS01000006	22	PF00583	IPR000182-IPR016181	19947	20378	9527	9958	complement	linear	142	936580	Unreviewed	Acetyltransferase (GNAT) domain protein	Acetyltransf_1		#B5A642	70
1161	X8KIE1	JATS01000006	23	PF01300	IPR006070-IPR017945	20380	20982	9960	10562	complement	linear	199	936580	Unreviewed	tRNA threonylcarbamoyl adenosine modification protein, Sua5/YciO/YrdC/YwlC family	Sua5_yciO_yrdC		#C2B280	70
1162	X8KIN7	JATS01000006	24	PF05175	IPR019874-IPR007848-IPR029063-IPR004556	20966	21802	10546	11382	complement	linear	277	936580	Unreviewed	Release factor glutamine methyltransferase	MTS		#DDA0DD	70
1163	X8KHV2	JATS01000006	4	none	none	1621	1863	-8799	-8557	complement	linear	79	936580	Unreviewed	Uncharacterized protein			#FFA500	70
1164	X8KIM5	JATS01000006	5	none	none	1982	2536	-8438	-7884	complement	linear	183	936580	Unreviewed	Uncharacterized protein			#FFA500	70
1165	X8KHY4	JATS01000006	6	PF03747	IPR036705-IPR005502	3139	3993	-7281	-6427	complement	linear	283	936580	Unreviewed	ADP-ribosylglycohydrolase	ADP_ribosyl_GH		#9D81BA	70
1166	X8KG12	JATS01000006	7	none	IPR036361	4034	4651	-6386	-5769	complement	linear	204	936580	Unreviewed	Uncharacterized protein			#FFA500	70
1167	X8KHX0	JATS01000006	8	none	none	4820	5440	-5600	-4980	complement	linear	205	936580	Unreviewed	Uncharacterized protein			#FFA500	70
1168	X8KGA3	JATS01000006	9	none	none	5482	6171	-4938	-4249	complement	linear	228	936580	Unreviewed	Uncharacterized protein			#FFA500	70
1169	A0A231VV28	NDFM01000002	146	PF01230	IPR036265-IPR001310-IPR011146-IPR039383	175790	176356	-12595	-12029	complement	linear	187	1979525	Unreviewed	HIT family hydrolase	HIT		#C040FF	71
1170	A0A231VV25	NDFM01000002	147	PF07885	IPR013099-IPR028325	176513	177535	-11872	-10850	complement	linear	339	1979525	Unreviewed	Voltage-gated potassium channel	Ion_trans_2		#9678B6	71
1171	A0A231VVL3	NDFM01000002	148	PF08713	IPR014825-IPR016024	177753	178499	-10632	-9886	normal	linear	247	1979525	Unreviewed	DNA alkylation repair protein	DNA_alkylation		#FE4EDA	71
1172	A0A231VV47	NDFM01000002	149	none	none	178565	179053	-9820	-9332	complement	linear	161	1979525	Unreviewed	Uncharacterized protein			#FFA500	71
1173	A0A231VWW3	NDFM01000002	150	PF04471-PF14338	IPR007560-IPR025745-IPR011335	179229	180188	-9156	-8197	normal	linear	318	1979525	Unreviewed	Restriction endonuclease	Mrr_cat;Mrr_N		#C8A2C8,#30BA8F	71
1174	A0A231VVQ1	NDFM01000002	151	PF00587-PF03129-PF07973	IPR036621-IPR002320-IPR002314-IPR004154-IPR012947-IPR006195-IPR018163-IPR033728	180446	182479	-7939	-5906	complement	linear	676	1979525	Unreviewed	Threonine--tRNA ligase	tRNA-synt_2b;HGTP_anticodon;tRNA_SAD		#3EB489,#F5FFFA,#C0FFFF	71
1175	A0A231VVH6	NDFM01000002	152	PF10544	IPR018306	182690	183976	-5695	-4409	complement	linear	427	1979525	Unreviewed	T5orf172 domain-containing protein	T5orf172		#00FF00	71
1176	A0A231VVP3	NDFM01000002	153	PF04851	IPR006935-IPR014001-IPR027417	183973	185961	-4412	-2424	complement	linear	661	1979525	Unreviewed	ATP-dependent helicase	ResIII		#4040FF	71
1177	A0A231VV93	NDFM01000002	154	none	none	186130	187239	-2255	-1146	normal	linear	368	1979525	Unreviewed	Uncharacterized protein			#FFA500	71
1178	A0A231VW61	NDFM01000002	155	PF14253	IPR025935	187380	188363	-1005	-22	complement	linear	326	1979525	Unreviewed	Uncharacterized protein	AbiH		#50404D	71
1179	A0A231VV35	NDFM01000002	157	none	none	191316	191663	2931	3278	complement	linear	114	1979525	Unreviewed	Uncharacterized protein			#FFA500	71
1180	A0A231VVM2	NDFM01000002	158	PF07510	IPR011089	191676	192803	3291	4418	complement	linear	374	1979525	Unreviewed	DUF1524 domain-containing protein	DUF1524		#FE6F5E	71
1181	A0A231VW59	NDFM01000002	159	PF02824	IPR012675-IPR004095-IPR016155	192973	193164	4588	4779	complement	linear	62	1979525	Unreviewed	TGS domain-containing protein	TGS		#ACE1AF	71
1182	A0A231VV53	NDFM01000002	160	PF01565-PF02754-PF02913-PF13183	IPR009051-IPR016171-IPR006094-IPR004017-IPR004113-IPR017896-IPR016166-IPR016164-IPR036318	193478	196381	5093	7996	normal	linear	966	1979525	Unreviewed	FAD-binding oxidoreductase	FAD_binding_4;CCG;FAD-oxidase_C;Fer4_8		#00C0C0,#FF355E,#E30B5D,#E25098	71
1183	A0A231VWX1	NDFM01000002	161	none	none	196472	196795	8087	8410	complement	linear	106	1979525	Unreviewed	Uncharacterized protein			#FFA500	71
1184	A0A231VVQ6	NDFM01000002	162	PF12840	IPR036388-IPR001845-IPR036390-IPR011991	196792	197103	8407	8718	complement	linear	102	1979525	Unreviewed	Transcriptional regulator	HTH_20		#B3446C	71
1185	A0A231VVI6	NDFM01000002	163	PF01406	IPR014729-IPR017812-IPR032678-IPR024909	197240	198565	8855	10180	complement	linear	440	1979525	Unreviewed	L-cysteine:1D-myo-inositol 2-amino-2-deoxy-alpha-D-glucopyranoside ligase	tRNA-synt_1e		#D68A59	71
1186	A0A231VVQ7	NDFM01000002	164	PF02673	IPR003824	198665	199510	10280	11125	complement	linear	280	1979525	Unreviewed	Undecaprenyl-diphosphatase	BacA		#FF33CC	71
1187	A0A231VVA2	NDFM01000002	165	PF00682-PF08502	IPR013785-IPR036230-IPR005668-IPR000891-IPR013709-IPR039371	199738	201477	11353	13092	complement	linear	578	1979525	Unreviewed	2-isopropylmalate synthase	HMGL-like;LeuA_dimer		#E3256B,#FF5349	71
1188	A0A231VW66	NDFM01000002	166	PF03816-PF13399	IPR004474-IPR027381	201756	203177	13371	14792	complement	linear	472	1979525	Unreviewed	LytR family transcriptional regulator	LytR_cpsA_psr;LytR_C		#E4717A,#D70040	71
1189	A0A494YY95	RBZO01000015	10	none	none	12813	13304	-6538	-6047	complement	linear	162	1435466	Unreviewed	Uncharacterized protein			#FFA500	72
1190	A0A494YYE9	RBZO01000015	11	none	none	13301	14500	-6050	-4851	complement	linear	398	1435466	Unreviewed	Uncharacterized protein			#FFA500	72
1191	A0A494YY75	RBZO01000015	12	PF04471	IPR007560-IPR016984-IPR011335	14578	15558	-4773	-3793	complement	linear	325	1435466	Unreviewed	Restriction endonuclease	Mrr_cat		#C8A2C8	72
1192	A0A494YYD0	RBZO01000015	14	PF10544	IPR018306	16258	17412	-3093	-1939	complement	linear	383	1435466	Unreviewed	GIY-YIG nuclease family protein	T5orf172		#00FF00	72
1193	A0A494YY82	RBZO01000015	15	none	IPR014001-IPR001650-IPR027417	17399	19354	-1952	3	complement	linear	650	1435466	Unreviewed	ATP-dependent helicase			#FFA500	72
1194	A0A494YYV0	RBZO01000015	18	none	IPR030902	22463	22750	3112	3399	complement	linear	94	1435466	Unreviewed	Glycosyl transferase			#FFA500	72
1195	A0A494YZP0	RBZO01000015	19	none	none	23025	23228	3674	3877	normal	linear	66	1435466	Unreviewed	Uncharacterized protein			#FFA500	72
1196	A0A494YY87	RBZO01000015	20	none	none	23266	23772	3915	4421	normal	linear	167	1435466	Unreviewed	Uncharacterized protein			#FFA500	72
1197	A0A494YYA5	RBZO01000015	21	none	none	23798	24562	4447	5211	normal	linear	253	1435466	Unreviewed	Uncharacterized protein			#FFA500	72
1198	A0A494YYA3	RBZO01000015	22	PF04002	IPR025657-IPR037518-IPR001405-IPR010994	24757	25365	5406	6014	normal	linear	201	1435466	Unreviewed	DNA repair protein RadC	RadC		#BF00FF	72
1199	A0A494YYF4	RBZO01000015	23	PF05866	IPR008822	25768	26547	6417	7196	complement	linear	258	1435466	Unreviewed	RusA family crossover junction endodeoxyribonuclease	RusA		#0892D0	72
1200	A0A494YY81	RBZO01000015	24	none	none	26544	27359	7193	8008	complement	linear	270	1435466	Unreviewed	Uncharacterized protein			#FFA500	72
1201	A0A494YYD9	RBZO01000015	25	PF01381	IPR010982-IPR001387	27479	28141	8128	8790	normal	linear	219	1435466	Unreviewed	XRE family transcriptional regulator	HTH_3		#40FFC0	72
1202	A0A494YYA0	RBZO01000015	26	PF00239-PF07508-PF13408	IPR038109-IPR036162-IPR006119-IPR011109-IPR025827	28330	30066	8979	10715	normal	linear	577	1435466	Unreviewed	Recombinase family protein	Resolvase;Recombinase;Zn_ribbon_recom		#E52B50,#B666D2,#B03060	72
1203	A0A494YYU0	RBZO01000015	6	PF01965	IPR029062-IPR002818-IPR006286	5531	6037	-13820	-13314	complement	linear	167	1435466	Unreviewed	Type 1 glutamine amidotransferase	DJ-1_PfpI		#414833	72
1204	A0A494YZN0	RBZO01000015	7	PF04326-PF13749	IPR038475-IPR038461-IPR007421-IPR025831	7019	8710	-12332	-10641	complement	linear	562	1435466	Unreviewed	Transcriptional regulator	AlbA_2;HATPase_c_4		#00CED1,#9400D3	72
1205	A0A494YY77	RBZO01000015	8	PF00078-PF18732	IPR000477-IPR041026-IPR030986	8812	10701	-10539	-8650	complement	linear	628	1435466	Unreviewed	AbiA family abortive infection protein	RVT_1;HEPN_AbiA_CTD		#400080,#1FCECB	72
1206	A0A494YY93	RBZO01000015	9	PF12532-PF13476	IPR022205-IPR038729-IPR027417	10880	12811	-8471	-6540	complement	linear	642	1435466	Unreviewed	DUF3732 domain-containing protein	DUF3732;AAA_23		#F9429E,#E9D66B	72
1207	A0A3G2T1H4	CP033133	10	PF13358	IPR038717	13591	14157	-5594	-5028	complement	circular	187	1879050	Unreviewed	IS630 family transposase	DDE_3		#674846	73
1208	A0A3G2SYL3	CP033133	11	none	IPR009057	14147	14602	-5038	-4583	complement	circular	150	1879050	Unreviewed	Helix-turn-helix domain-containing protein			#FFA500	73
1209	A0A3G2SXY6	CP033133	12	PF13166	IPR026866	14655	16019	-4530	-3166	complement	circular	453	1879050	Unreviewed	AAA_13 domain-containing protein	AAA_13		#8A3324	73
1210	A0A3G2SY14	CP033133	13	PF10544	IPR018306	16047	16961	-3138	-2224	complement	circular	303	1879050	Unreviewed	GIY-YIG nuclease family protein	T5orf172		#00FF00	73
1211	A0A3G2SYE1	CP033133	14	none	none	16966	17253	-2219	-1932	complement	circular	94	1879050	Unreviewed	Uncharacterized protein			#FFA500	73
1212	A0A3G2SYD6	CP033133	15	none	IPR014001-IPR027417	17257	19188	-1928	3	complement	circular	642	1879050	Unreviewed	DNA helicase			#FFA500	73
1213	A0A3G2SXX7	CP033133	17	PF03869	IPR013321-IPR005569-IPR010985	21972	22985	2787	3800	complement	circular	336	1879050	Unreviewed	Arc family DNA-binding protein	Arc		#B76E79	73
1214	A0A3G2SXV9	CP033133	18	PF03869	IPR013321-IPR005569-IPR010985	23101	23253	3916	4068	normal	circular	49	1879050	Unreviewed	Arc family DNA-binding protein	Arc		#B76E79	73
1215	A0A3G2SXZ7	CP033133	19	PF00665	IPR036397-IPR001584-IPR012337	23433	24977	4248	5792	normal	circular	513	1879050	Unreviewed	IS21 family transposase	rve		#4000C0	73
1216	A0A3G2SYF1	CP033133	20	PF01695	IPR002611-IPR028350-IPR027417	24974	25720	5789	6535	normal	circular	247	1879050	Unreviewed	IstB_IS21 domain-containing protein	IstB_IS21		#BD33A4	73
1217	A0A385BZ76	CP033133	22	PF00579	IPR036986-IPR014729-IPR024108-IPR002305-IPR002307-IPR002942-IPR024088	26140	27354	6955	8169	complement	circular	403	1879050	Unreviewed	Tyrosine--tRNA ligase	tRNA-synt_1b		#B19CD9	73
1218	A0A3G2SXZ2	CP033133	23	PF03702	IPR005338-IPR043129	27435	28562	8250	9377	normal	circular	374	1879050	Unreviewed	Anhydro-N-acetylmuramic acid kinase	AnmK		#FF66CC	73
1219	A0A3G2SY25	CP033133	24	PF00561	IPR029058-IPR000073-IPR000639	28710	29555	9525	10370	normal	circular	280	1879050	Unreviewed	Alpha/beta hydrolase	Abhydrolase_1		#EDC9AF	73
1220	A0A385C1G2	CP033133	25	PF01521	IPR035903-IPR023063-IPR000361-IPR016092	29620	29955	10435	10770	complement	circular	110	1879050	Unreviewed	Iron-sulfur cluster insertion protein ErpA	Fe-S_biosyn		#AA98A9	73
1221	A0A3G2SYE5	CP033133	26	none	IPR038404	30097	31101	10912	11916	complement	circular	333	1879050	Unreviewed	Uncharacterized protein			#FFA500	73
1222	A0A3G2SXX0	CP033133	6	PF00005-PF12848	IPR003439-IPR032781-IPR003593-IPR027417	8413	10347	-10772	-8838	complement	circular	643	1879050	Unreviewed	ATP-binding cassette domain-containing protein	ABC_tran;ABC_tran_Xtn		#C0C000,#905D5D	73
1223	A0A385BZ67	CP033133	7	none	IPR038404	10596	11621	-8589	-7564	normal	circular	340	1879050	Unreviewed	RND transporter			#FFA500	73
1224	A0A3G2SXY8	CP033133	9	PF13166	IPR026866-IPR027417	12522	13574	-6663	-5611	complement	circular	349	1879050	Unreviewed	AAA_13 domain-containing protein	AAA_13		#8A3324	73
1225	E1NNN7	AEHP01000032	10	none	IPR014001-IPR001650-IPR027417	6688	8637	-2655	-706	complement	linear	648	879298	Unreviewed	Uncharacterized protein			#FFA500	74
1226	E1NNN8	AEHP01000032	11	none	none	8640	9353	-703	10	complement	linear	236	879298	Unreviewed	Uncharacterized protein			#FFA500	74
1227	E1NNP0	AEHP01000032	13	none	none	12212	12334	2869	2991	complement	linear	39	879298	Unreviewed	Uncharacterized protein			#FFA500	74
1228	E1NNP1	AEHP01000032	14	PF18739	IPR041229	12369	13733	3026	4390	complement	linear	453	879298	Unreviewed	HEPN_Apea domain-containing protein	HEPN_Apea		#AB4E52	74
1229	E1NNP2	AEHP01000032	15	PF00117-PF00958-PF02540	IPR014729-IPR029062-IPR022955-IPR017926-IPR001674-IPR022310-IPR025777-IPR004739	13906	15459	4563	6116	complement	linear	516	879298	Unreviewed	GMP synthase [glutamine-hydrolyzing]	GATase;GMP_synt_C;NAD_synthase		#004040,#400040,#404000	74
1230	E1NNP3	AEHP01000032	16	none	IPR029057-IPR010079-IPR000836	15796	16374	6453	7031	normal	linear	191	879298	Unreviewed	Xanthine phosphoribosyltransferase			#FFA500	74
1231	E1NNP4	AEHP01000032	17	PF00860	IPR006043-IPR006042-IPR017588	16374	17657	7031	8314	normal	linear	426	879298	Unreviewed	Xanthine permease	Xan_ur_permease		#65000B	74
1232	E1NNP5	AEHP01000032	18	PF00542-PF16320	IPR036235-IPR014719-IPR000206-IPR013823-IPR008932	17736	18098	8393	8755	complement	linear	119	879298	Unreviewed	50S ribosomal protein L7/L12	Ribosomal_L12;Ribosomal_L12_N		#D40000,#BC8F8F	74
1233	E1NNP6	AEHP01000032	19	PF00466	IPR043141-IPR022973-IPR001790	18143	18643	8800	9300	complement	linear	165	879298	Unreviewed	50S ribosomal protein L10	Ribosomal_L10		#0038A8	74
1234	E1NNM9	AEHP01000032	2	PF13102	IPR010998-IPR025269-IPR011010	1225	1905	-8118	-7438	complement	linear	225	879298	Unreviewed	Site-specific recombinase, phage integrase family	Phage_int_SAM_5		#778899	74
1235	E1NNP7	AEHP01000032	20	PF00687	IPR016095-IPR005878-IPR028364-IPR002143-IPR023674	18886	19578	9543	10235	complement	linear	229	879298	Unreviewed	50S ribosomal protein L1	Ribosomal_L1		#4169E1	74
1236	E1NNP8	AEHP01000032	21	PF00298-PF03946	IPR036769-IPR036796-IPR000911-IPR020783-IPR020784-IPR006519	19675	20100	10332	10757	complement	linear	140	879298	Unreviewed	50S ribosomal protein L11	Ribosomal_L11;Ribosomal_L11_N		#CA2C92,#7851A9	74
1237	E1NNP9	AEHP01000032	22	PF02357	IPR014722-IPR036735-IPR001062-IPR006645-IPR005824-IPR008991	20242	20793	10899	11450	complement	linear	182	879298	Unreviewed	Transcription termination/antitermination protein NusG	NusG		#B06500	74
1238	E1NNN0	AEHP01000032	3	PF11372	IPR021512	1902	2105	-7441	-7238	complement	linear	66	879298	Unreviewed	Uncharacterized protein	DUF3173		#BB3385	74
1239	E1NNN1	AEHP01000032	4	none	none	2176	2637	-7167	-6706	complement	linear	152	879298	Unreviewed	Uncharacterized protein			#FFA500	74
1240	E1NNN2	AEHP01000032	5	none	none	2795	3058	-6548	-6285	complement	linear	86	879298	Unreviewed	Uncharacterized protein			#FFA500	74
1241	E1NNN3	AEHP01000032	6	none	IPR002543	3141	3980	-6202	-5363	complement	linear	278	879298	Unreviewed	FtsK domain-containing protein			#FFA500	74
1242	E1NNN4	AEHP01000032	7	none	none	3982	4539	-5361	-4804	complement	linear	184	879298	Unreviewed	Uncharacterized protein			#FFA500	74
1243	E1NNN5	AEHP01000032	8	none	none	4539	4904	-4804	-4439	complement	linear	120	879298	Unreviewed	Uncharacterized protein			#FFA500	74
1244	E1NNN6	AEHP01000032	9	PF10544	IPR018306	5478	6701	-3865	-2642	complement	linear	406	879298	Unreviewed	T5orf172 domain-containing protein	T5orf172		#00FF00	74
1245	A0A380KR70	UHFP01000001	1537	PF00497	IPR001638	1557144	1557983	-10238	-9399	complement	linear	278	102684	Unreviewed	Amino acid ABC transporter substrate-binding protein	SBP_bac_3		#408080	75
1246	A0A380KP98	UHFP01000001	1538	PF01546-PF07687	IPR002933-IPR011650-IPR017439-IPR036264	1558088	1559236	-9294	-8146	complement	linear	381	102684	Unreviewed	Amino acylase/N-acyl-L-amino acid amido hydrolase/hippurate hydrolase	Peptidase_M20;M20_dimer		#E0115F,#FF0028	75
1247	A0A380KQJ6	UHFP01000001	1539	PF00497	IPR001638	1559233	1560030	-8149	-7352	complement	linear	264	102684	Unreviewed	Polar amino acid transport system substrate-binding protein	SBP_bac_3		#408080	75
1248	A0A380KRY2	UHFP01000001	1540	PF07722	IPR029062-IPR011697-IPR017926	1560056	1560742	-7326	-6640	complement	linear	227	102684	Unreviewed	Glutamine amido transferase	Peptidase_C26		#BB6528	75
1249	A0A380KPB6	UHFP01000001	1541	PF01709	IPR017856-IPR026564-IPR002876-IPR026562-IPR029072	1560967	1561683	-6415	-5699	complement	linear	237	102684	Unreviewed	Probable transcriptional regulatory protein NCTC13760_01656	Transcrip_reg		#E18E96	75
1250	A0A380KNQ0	UHFP01000001	1542	PF07739-PF13411	IPR036244-IPR012925-IPR000551-IPR009061	1561950	1562669	-5432	-4713	complement	linear	238	102684	Unreviewed	Transcriptional activator	TipAS;MerR_1		#A81C07,#80FFC0	75
1251	A0A380KNV2	UHFP01000001	1543	PF05636	IPR014729-IPR008513	1562754	1563848	-4628	-3534	complement	linear	363	102684	Unreviewed	tRNA(Met) cytidine acetate ligase	HIGH_NTase1		#80461B	75
1252	A0A380KQM1	UHFP01000001	1544	PF10544	IPR018306	1563945	1564808	-3437	-2574	complement	linear	286	102684	Unreviewed	YeeC-like protein	T5orf172		#00FF00	75
1253	A0A380KP46	UHFP01000001	1545	none	none	1565195	1565473	-2187	-1909	complement	linear	91	102684	Unreviewed	Uncharacterized protein			#FFA500	75
1254	A0A380KRJ0	UHFP01000001	1546	PF00270	IPR011545-IPR014001-IPR001650-IPR027417	1565470	1567389	-1912	7	complement	linear	638	102684	Unreviewed	DNA helicase, restriction/modification system component YeeB	DEAD		#E7FEFF	75
1255	A0A380KPA8	UHFP01000001	1548	PF13649	IPR041698-IPR029063	1570407	1571144	3025	3762	complement	linear	244	102684	Unreviewed	SAM dependent methyltransferase	Methyltransf_25		#B7410E	75
1256	A0A380KQK6	UHFP01000001	1549	PF02410	IPR004394	1571205	1571558	3823	4176	complement	linear	116	102684	Unreviewed	Ribosomal silencing factor RsfS	RsfS		#00563F	75
1257	A0A380KRY9	UHFP01000001	1550	PF01966	IPR006674-IPR003607-IPR005249	1571619	1572212	4237	4830	complement	linear	196	102684	Unreviewed	HD domain-containing protein	HD		#CF1020	75
1258	A0A380KPC8	UHFP01000001	1551	PF01467	IPR014729-IPR005248-IPR004821	1572202	1572840	4820	5458	complement	linear	211	102684	Unreviewed	Probable nicotinate-nucleotide adenylyltransferase	CTP_transf_like		#FF0040	75
1259	A0A380KNQ5	UHFP01000001	1552	PF01985	IPR035920-IPR001890-IPR017924	1572907	1573221	5525	5839	complement	linear	103	102684	Unreviewed	Putative RNA-binding protein containing KH domain	CRS1_YhbY		#8B4513	75
1260	A0A380KNV8	UHFP01000001	1553	PF01926	IPR006073-IPR030378-IPR027417-IPR019988	1573336	1574454	5954	7072	complement	linear	371	102684	Unreviewed	Putative GTPase	MMR_HSR1		#A50B5E	75
1261	A0A380KQN1	UHFP01000001	1554	PF13419	IPR023214-IPR041492-IPR036412-IPR006549-IPR010021	1574454	1574981	7072	7599	complement	linear	174	102684	Unreviewed	Putative hydrolase, HAD subfamily	HAD_2		#F77FBE	75
1262	A0A380KP55	UHFP01000001	1555	none	none	1575121	1575648	7739	8266	complement	linear	174	102684	Unreviewed	Uncharacterized protein			#FFA500	75
1263	A0A380KRJ9	UHFP01000001	1556	none	none	1575724	1575831	8342	8449	complement	linear	34	102684	Unreviewed	Uncharacterized protein			#FFA500	75
1264	A0A380KR89	UHFP01000001	1557	PF07690	IPR011701-IPR020846-IPR036259	1575960	1576643	8578	9261	complement	linear	226	102684	Unreviewed	Transporter	MFS_1		#B784A7	75
1265	X8IT08	JALT01000038	100	PF00005	IPR003439-IPR003593-IPR027417	112674	113666	-5162	-4170	complement	linear	329	936576	Unreviewed	ABC transporter, ATP-binding protein	ABC_tran		#C0C000	77
1266	X8IS29	JALT01000038	101	PF10544	IPR018306	114762	115898	-3074	-1938	complement	linear	377	936576	Unreviewed	T5orf172 domain protein	T5orf172		#00FF00	77
1267	X8IUH0	JALT01000038	102	PF04851	IPR006935-IPR014001-IPR001650-IPR027417	115888	117843	-1948	7	complement	linear	650	936576	Unreviewed	DEAD/DEAH box helicase	ResIII		#4040FF	77
1268	X8IUV8	JALT01000038	104	PF05598	IPR008490	121128	121250	3292	3414	complement	linear	39	936576	Unreviewed	Transposase PF05598 domain protein	DUF772		#FF6700	77
1269	X8IUS4	JALT01000038	105	PF00072-PF00196	IPR036388-IPR001789-IPR000792-IPR016032-IPR011006	121587	122189	3751	4353	complement	linear	199	936576	Unreviewed	Response regulator receiver domain protein	Response_reg;GerE		#009000,#00A86B	77
1270	X8IRT0	JALT01000038	106	PF07730	IPR036890-IPR011712	122186	123280	4350	5444	complement	linear	363	936576	Unreviewed	Histidine kinase dimerization/phosphoacceptor domain protein	HisKA_3		#F8DE7E	77
1271	X8ISZ4	JALT01000038	107	PF01061	IPR013525-IPR000412	123273	124010	5437	6174	complement	linear	244	936576	Unreviewed	ABC-2 family transporter protein	ABC2_membrane		#FF007F	77
1272	X8IUT2	JALT01000038	108	PF00005	IPR003439-IPR003593-IPR027417	124007	124888	6171	7052	complement	linear	292	936576	Unreviewed	ABC transporter, ATP-binding protein	ABC_tran		#C0C000	77
1273	X8IV84	JALT01000038	109	none	none	124881	125060	7045	7224	complement	linear	58	936576	Unreviewed	Uncharacterized protein			#FFA500	77
1274	X8IUA8	JALT01000038	110	none	none	125071	125280	7235	7444	complement	linear	68	936576	Unreviewed	Uncharacterized protein			#FFA500	77
1275	X8ITE6	JALT01000038	111	PF08541-PF08545	IPR016039-IPR013747-IPR013751	125487	126431	7651	8595	complement	linear	313	936576	Unreviewed	Putative 3-oxoacyl-(Acyl carrier protein) synthase III	ACP_syn_III_C;ACP_syn_III		#F4C430,#23297A	77
1276	X8ISP3	JALT01000038	112	none	IPR042099-IPR012685	126446	127708	8610	9872	complement	linear	419	936576	Unreviewed	Putative adenylate-forming enzyme			#FFA500	77
1277	X8IUD9	JALT01000038	113	PF00753	IPR036866-IPR001279	127686	128501	9850	10665	complement	linear	270	936576	Unreviewed	Metallo-beta-lactamase domain protein	Lactamase_B		#400000	77
1278	X8IUT8	JALT01000038	93	PF06271	IPR010432	105579	106100	-12257	-11736	complement	linear	172	936576	Unreviewed	RDD family protein	RDD		#FF8C69	77
1279	X8IV94	JALT01000038	94	PF12844-PF18710	IPR011990-IPR001387-IPR040799-IPR010982	106317	107228	-11519	-10608	normal	linear	302	936576	Unreviewed	DNA-binding helix-turn-helix protein	HTH_19;ComR_TPR		#007BA7,#FF91A4	77
1280	X8IUZ9	JALT01000038	95	none	none	107335	108231	-10501	-9605	complement	linear	297	936576	Unreviewed	Putative membrane protein			#FFA500	77
1281	X8ISU5	JALT01000038	96	none	none	108209	109114	-9627	-8722	complement	linear	300	936576	Unreviewed	Putative membrane protein			#FFA500	77
1282	X8IRM4	JALT01000038	97	none	none	109180	110424	-8656	-7412	complement	linear	413	936576	Unreviewed	Uncharacterized protein			#FFA500	77
1283	X8IV30	JALT01000038	98	PF06182	IPR010390	111067	111852	-6769	-5984	complement	linear	260	936576	Unreviewed	ABC-2 family transporter protein	ABC2_membrane_6		#ECD540	77
1284	X8IT18	JALT01000038	99	PF06182	IPR010390	111854	112672	-5982	-5164	complement	linear	271	936576	Unreviewed	ABC-2 family transporter protein	ABC2_membrane_6		#ECD540	77
1285	A0A077LW31	CAJB01000013	1	PF12089	IPR021949	124	441	-11704	-11387	normal	linear	104	1194083	Unreviewed	Putative integral membrane protein	DUF3566		#F4A460	78
1286	A0A077LVZ4	CAJB01000013	10	none	IPR027417	9843	11831	-1985	3	complement	linear	661	1194083	Unreviewed	Putative DNA helicase / endonuclease			#FFA500	78
1287	A0A077LT51	CAJB01000013	12	none	none	14725	15258	2897	3430	normal	linear	176	1194083	Unreviewed	Uncharacterized protein			#FFA500	78
1288	A0A077LU92	CAJB01000013	13	PF13676-PF14464-PF18145	IPR035897-IPR000157-IPR028090-IPR040836	15239	16996	3411	5168	complement	linear	584	1194083	Unreviewed	Uncharacterized protein	TIR_2;Prok-JAB;SAVED		#C000FF,#8B008B,#507D2A	78
1289	A0A077LSR4	CAJB01000013	14	PF00899	IPR000594-IPR016135-IPR035985	17008	18474	5180	6646	complement	linear	487	1194083	Unreviewed	ThiF domain-containing protein	ThiF		#734F96	78
1290	A0A077LW17	CAJB01000013	15	PF18144	none	18471	19481	6643	7653	complement	linear	335	1194083	Unreviewed	Uncharacterized protein	SMODS		#0F52BA	78
1291	A0A077LW69	CAJB01000013	16	none	none	19575	19712	7747	7884	complement	linear	44	1194083	Unreviewed	Uncharacterized protein			#FFA500	78
1292	A0A077LT54	CAJB01000013	17	PF01381	IPR010982-IPR001387	19797	20165	7969	8337	normal	linear	121	1194083	Unreviewed	Putative Xre family DNA-binding protein	HTH_3		#40FFC0	78
1293	A0A077LUA4	CAJB01000013	18	PF06114	IPR010359	20169	20720	8341	8892	normal	linear	182	1194083	Unreviewed	Peptidase_M78 domain-containing protein	Peptidase_M78		#003366	78
1294	A0A077LSR5	CAJB01000013	19	none	IPR009057	20822	21094	8994	9266	complement	linear	89	1194083	Unreviewed	Uncharacterized protein			#FFA500	78
1295	A0A077LT48	CAJB01000013	2	PF13408	IPR038109-IPR025827	422	2125	-11406	-9703	complement	linear	566	1194083	Unreviewed	Zn_ribbon_recom domain-containing protein	Zn_ribbon_recom		#B03060	78
1296	A0A077LW23	CAJB01000013	20	PF02661-PF13784	IPR036597-IPR003812-IPR025758-IPR040198	21172	22374	9344	10546	complement	linear	399	1194083	Unreviewed	Filamentation induced by cAMP protein Fic	Fic;Fic_N		#C0FF40,#00FFC0	78
1297	A0A077LW83	CAJB01000013	21	PF00293	IPR000086-IPR015797	22750	23259	10922	11431	complement	linear	168	1194083	Unreviewed	MutT/NUDIX family protein	NUDIX		#EE82EE	78
1298	A0A077LU87	CAJB01000013	3	none	none	884	1033	-10944	-10795	normal	linear	48	1194083	Unreviewed	Uncharacterized protein			#FFA500	78
1299	A0A077LSQ7	CAJB01000013	4	PF00239	IPR036162-IPR006119	1545	2795	-10283	-9033	complement	linear	415	1194083	Unreviewed	Resolvase/invertase-type recombinase catalytic domain-containing protein	Resolvase		#E52B50	78
1300	A0A077LVZ0	CAJB01000013	5	none	none	2792	3169	-9036	-8659	complement	linear	124	1194083	Unreviewed	Uncharacterized protein			#FFA500	78
1301	A0A077LW37	CAJB01000013	6	none	none	3197	3895	-8631	-7933	normal	linear	231	1194083	Unreviewed	Uncharacterized protein			#FFA500	78
1302	A0A077LT50	CAJB01000013	7	PF18862	IPR041223	4006	5343	-7822	-6485	complement	linear	444	1194083	Unreviewed	ApeA_NTD1 domain-containing protein	ApeA_NTD1		#CBA135	78
1303	A0A077LU90	CAJB01000013	8	PF08751-PF13604	IPR014862-IPR027417	5786	8485	-6042	-3343	normal	linear	898	1194083	Unreviewed	TrwC domain-containing protein	TrwC;AAA_30		#32127A,#D99058	78
1304	A0A077LSR0	CAJB01000013	9	PF10544	IPR018306	8653	9846	-3175	-1982	complement	linear	396	1194083	Unreviewed	T5orf172 domain-containing protein	T5orf172		#00FF00	78
1305	A0A1B1BLY6	CP016282	2556	PF00359	IPR016152-IPR002178	2896442	2896903	-12603	-12142	complement	circular	152	670052	Unreviewed	PTS ascorbate transporter subunit IIA	PTS_EIIA_2		#96DED1	79
1306	A0A1B1BLN5	CP016282	2557	PF00480	IPR036388-IPR000600-IPR036390-IPR043129	2897098	2898306	-11947	-10739	complement	circular	401	670052	Unreviewed	Transcriptional regulator	ROK		#FF2400	79
1307	A0A1B1BLY1	CP016282	2558	PF00456-PF02779-PF02780	IPR009014-IPR005474-IPR005475-IPR033248-IPR033247-IPR029061-IPR005478	2898377	2900458	-10668	-8587	normal	circular	692	670052	Unreviewed	Transketolase	Transketolase_N;Transket_pyr;Transketolase_C		#FFD800,#76FF7A,#006994	79
1308	A0A1B1BLK7	CP016282	2559	PF01791	IPR013785-IPR028581-IPR002915-IPR011343	2900470	2901165	-8575	-7880	normal	circular	230	670052	Unreviewed	Deoxyribose-phosphate aldolase	DeoC		#ED9121	79
1309	A0A1B1BLX7	CP016282	2560	none	none	2901778	2902665	-7267	-6380	normal	circular	294	670052	Unreviewed	Uncharacterized protein			#FFA500	79
1310	A0A1B1BLM8	CP016282	2561	none	none	2903108	2904211	-5937	-4834	normal	circular	366	670052	Unreviewed	Uncharacterized protein			#FFA500	79
1311	A0A1B1BLP7	CP016282	2562	none	none	2904177	2904680	-4868	-4365	normal	circular	166	670052	Unreviewed	Uncharacterized protein			#FFA500	79
1312	A0A1B1BLZ4	CP016282	2563	PF01939	IPR011856-IPR002793	2904786	2905874	-4259	-3171	complement	circular	361	670052	Unreviewed	Uncharacterized protein	NucS		#2E8B57	79
1313	A0A1B1BLP0	CP016282	2564	PF10544	IPR018306	2905874	2907073	-3171	-1972	complement	circular	398	670052	Unreviewed	Putative helicase	T5orf172		#00FF00	79
1314	A0A1B1BMG5	CP016282	2565	none	IPR027417	2907070	2909040	-1975	-5	complement	circular	655	670052	Unreviewed	ATP-dependent helicase			#FFA500	79
1315	A0A1B1BLP6	CP016282	2567	PF00933-PF01915-PF14310	IPR013783-IPR036962-IPR036881-IPR001764-IPR002772-IPR026891-IPR017853	2912618	2914876	3573	5831	complement	circular	751	670052	Unreviewed	Beta-glucosidase	Glyco_hydro_3;Glyco_hydro_3_C;Fn3-like		#321414,#FFF5EE,#FFBA00	79
1316	A0A1B1BM33	CP016282	2568	PF00528	IPR035906-IPR000515	2914873	2915937	5828	6892	complement	circular	353	670052	Unreviewed	Peptide ABC transporter permease	BPD_transp_1		#C080C0	79
1317	A0A1B1BLL5	CP016282	2569	PF00528	IPR035906-IPR000515	2915939	2916934	6894	7889	complement	circular	330	670052	Unreviewed	Peptide ABC transporter permease	BPD_transp_1		#C080C0	79
1318	A0A1B1BLZ3	CP016282	2570	PF00496	IPR000914-IPR030678-IPR039424	2918637	2920292	9592	11247	complement	circular	550	670052	Unreviewed	Extracellular solute-binding protein family 5	SBP_bac_5		#6495ED	79
1319	A0A1B1BLN6	CP016282	2571	PF00440-PF13977	IPR001647-IPR039538-IPR009057-IPR036271	2920405	2921094	11360	12049	normal	circular	228	670052	Unreviewed	TetR family transcriptional regulator	TetR_N;TetR_C_6		#0080FF,#704214	79
1320	A0A1B1BLQ4	CP016282	2572	none	none	2921544	2922290	12499	13245	normal	circular	247	670052	Unreviewed	Uncharacterized protein			#FFA500	79
1321	A0A1B1BM01	CP016282	2573	PF11964	IPR021866	2922791	2923162	13746	14117	normal	circular	122	670052	Unreviewed	Uncharacterized protein	SpoIIAA-like		#6B8E23	79
1322	A0A1B1BLQ0	CP016282	2574	PF00563-PF00990	IPR035919-IPR043128-IPR001633-IPR000160-IPR003660-IPR029787	2923202	2924740	14157	15695	normal	circular	511	670052	Unreviewed	Diguanylate phosphodiesterase	EAL;GGDEF		#AE0C00,#8A795D	79
1323	A0A1B1BMH8	CP016282	2575	PF13649	IPR041698-IPR029063	2924750	2925538	15705	16493	normal	circular	261	670052	Unreviewed	Methyltransferase type 12	Methyltransf_25		#B7410E	79
1324	A0A1B1BLZ7	CP016282	2576	PF02771-PF08028	IPR037069-IPR013786-IPR013107-IPR036250-IPR009100	2925612	2926847	16567	17802	normal	circular	410	670052	Unreviewed	Acyl-CoA dehydrogenase	Acyl-CoA_dh_N;Acyl-CoA_dh_2		#45CEA2,#009E60	79
1325	A0A1I2GYJ8	FONQ01000012	10	none	none	6981	7154	-3088	-2915	normal	linear	56	935223	Unreviewed	Uncharacterized protein			#FFA500	80
1326	A0A1I2H0C3	FONQ01000012	11	PF05272	IPR036977-IPR007936-IPR034154	7102	9273	-2967	-796	normal	linear	722	935223	Unreviewed	Virulence-associated protein E	VirE		#C54B8C	80
1327	A0A1I2GYR9	FONQ01000012	13	none	none	12828	13298	2759	3229	normal	linear	155	935223	Unreviewed	Uncharacterized protein			#FFA500	80
1328	A0A1I2H0W0	FONQ01000012	14	none	IPR014001-IPR001650-IPR027417	13303	15237	3234	5168	normal	linear	643	935223	Unreviewed	Superfamily II DNA or RNA helicase			#FFA500	80
1329	A0A1I2H0L6	FONQ01000012	15	PF10544	IPR018306	15230	16423	5161	6354	normal	linear	396	935223	Unreviewed	T5orf172 domain-containing protein	T5orf172		#00FF00	80
1330	A0A1I2H106	FONQ01000012	16	PF03235-PF07510-PF14088	IPR004919-IPR011089-IPR025364	16477	18984	6408	8915	normal	linear	834	935223	Unreviewed	Uncharacterized conserved protein, contains ParB-like and HNH nuclease domains	DUF262;DUF1524;DUF4268		#C08040,#FE6F5E,#FC0FC0	80
1331	A0A1I2H008	FONQ01000012	17	PF04851	IPR006935-IPR014001-IPR001650-IPR027417	19107	22100	9038	12031	normal	linear	996	935223	Unreviewed	Superfamily II DNA or RNA helicase	ResIII		#4040FF	80
1332	A0A1I2H165	FONQ01000012	18	none	none	22559	22894	12490	12825	complement	linear	110	935223	Unreviewed	Uncharacterized protein			#FFA500	80
1333	A0A1I2H066	FONQ01000012	19	PF00925-PF00926	IPR036144-IPR000422-IPR032677-IPR017945	23267	24400	13198	14331	complement	linear	376	935223	Unreviewed	3,4-dihydroxy-2-butanone 4-phosphate synthase	GTP_cyclohydro2;DHBP_synthase		#882D17,#CB410B	80
1334	A0A1I2H018	FONQ01000012	2	none	none	362	544	-9707	-9525	normal	linear	59	935223	Unreviewed	Uncharacterized protein			#FFA500	80
1335	A0A1I2GZ78	FONQ01000012	20	PF03739	IPR005495	24409	25809	14340	15740	complement	linear	465	935223	Unreviewed	Lipopolysaccharide export system permease protein	LptF_LptG		#007474	80
1336	A0A1I2H0P7	FONQ01000012	21	PF16584	IPR004564-IPR029046	25854	26543	15785	16474	complement	linear	228	935223	Unreviewed	Outer membrane lipoprotein-sorting protein	LolA_2		#87CEEB	80
1337	A0A1I2H2U2	FONQ01000012	22	PF01580-PF09397-PF13491-PF17854	IPR036388-IPR002543-IPR018541-IPR025199-IPR041027-IPR036390-IPR027417	26548	28989	16479	18920	complement	linear	812	935223	Unreviewed	DNA segregation ATPase FtsK/SpoIIIE, S-DNA-T family	FtsK_SpoIIIE;FtsK_gamma;FtsK_4TM;FtsK_alpha		#CF71AF,#007AA5,#6A5ACD,#708090	80
1338	A0A1I2GZ25	FONQ01000012	3	none	IPR009061	610	927	-9459	-9142	complement	linear	104	935223	Unreviewed	Uncharacterized protein			#FFA500	80
1339	A0A1I2H060	FONQ01000012	4	none	none	1015	2013	-9054	-8056	complement	linear	331	935223	Unreviewed	Uncharacterized protein			#FFA500	80
1340	A0A1I2GY87	FONQ01000012	5	PF00589-PF13102-PF17293	IPR010998-IPR013762-IPR002104-IPR025269-IPR035386-IPR011010	2076	3296	-7993	-6773	complement	linear	405	935223	Unreviewed	Site-specific recombinase XerD	Phage_integrase;Phage_int_SAM_5;Arm-DNA-bind_5		#00FFFF,#778899,#FFDAB9	80
1341	A0A1I2H003	FONQ01000012	6	PF00589-PF13102	IPR010998-IPR013762-IPR002104-IPR025269-IPR011010	3743	5044	-6326	-5025	normal	linear	432	935223	Unreviewed	Phage integrase family protein	Phage_integrase;Phage_int_SAM_5		#00FFFF,#778899	80
1342	A0A1I2H031	FONQ01000012	7	none	none	5080	5934	-4989	-4135	normal	linear	283	935223	Unreviewed	Uncharacterized protein			#FFA500	80
1343	A0A1I2H1C3	FONQ01000012	8	PF12728	IPR041657-IPR009061	6124	6420	-3945	-3649	normal	linear	97	935223	Unreviewed	DNA binding domain-containing protein, excisionase family	HTH_17		#F5F5DC	80
1344	A0A1I2H074	FONQ01000012	9	none	none	6531	6947	-3538	-3122	normal	linear	137	935223	Unreviewed	Uncharacterized protein			#FFA500	80
1345	A0A2S4TJ26	PQLN01000141	1	PF13455	IPR018306	470	1720	-3327	-2077	complement	linear	415	1920113	Unreviewed	T5orf172 domain-containing protein	MUG113		#0047AB	81
1346	A0A2S4TIX2	PQLN01000141	2	PF00271	IPR001650-IPR014001-IPR027417	1722	3740	-2075	-57	complement	linear	671	1920113	Unreviewed	ATP-dependent helicase	Helicase_C		#C00000	81
1347	A0A2S4TIY1	PQLN01000141	4	none	none	7693	7811	3896	4014	complement	linear	38	1920113	Unreviewed	IS5/IS1182 family transposase			#FFA500	81
1348	A0A418Q4G8	QXJK01000022	1	PF06114	IPR010359	1	801	-936	-136	complement	linear	265	108486	Unreviewed	ImmA/IrrE family metallo-endopeptidase	Peptidase_M78		#003366	82
1349	A0A418Q4G6	QXJK01000022	3	none	IPR014001-IPR027417	3735	5711	2798	4774	normal	linear	657	108486	Unreviewed	ATP-dependent helicase			#FFA500	82
1350	A0A418Q4J4	QXJK01000022	4	PF10544	IPR018306	5704	6891	4767	5954	normal	linear	394	108486	Unreviewed	GIY-YIG nuclease family protein	T5orf172		#00FF00	82
1351	A0A418Q4H3	QXJK01000022	5	PF01926-PF02224-PF14714	IPR015946-IPR016484-IPR003136-IPR006073-IPR011994-IPR032859-IPR031166-IPR003593-IPR027417-IPR005225	6904	9333	5967	8396	complement	linear	808	108486	Unreviewed	Multifunctional fusion protein	MMR_HSR1;Cytidylate_kin;KH_dom-like		#A50B5E,#933D41,#100C08	82
1352	A0A418Q4H8	QXJK01000022	6	PF00849-PF01479	IPR036986-IPR042092-IPR006145-IPR002942-IPR020103-IPR000748	9448	10323	8511	9386	complement	linear	290	108486	Unreviewed	Pseudouridine synthase	PseudoU_synth_2;S4		#C19A6B,#78866B	82
1353	A0A5E9U884	SNVH01000017	23	PF08837	IPR036287-IPR014937	25904	26356	-10964	-10512	normal	linear	149	2555884	Unreviewed	DUF1810 domain-containing protein	DUF1810		#0FC0FC	83
1354	A0A5E9U822	SNVH01000017	24	none	none	26441	27067	-10427	-9801	normal	linear	207	2555884	Unreviewed	Uncharacterized protein			#FFA500	83
1355	A0A5E9U8Q1	SNVH01000017	25	none	none	27193	28764	-9675	-8104	complement	linear	522	2555884	Unreviewed	Uncharacterized protein			#FFA500	83
1356	A0A5E9U894	SNVH01000017	26	PF13358	IPR038717	28775	29335	-8093	-7533	complement	linear	185	2555884	Unreviewed	IS630 family transposase	DDE_3		#674846	83
1357	A0A5E9U8L5	SNVH01000017	27	PF01710	IPR002622-IPR009057	29274	29615	-7594	-7253	complement	linear	112	2555884	Unreviewed	Transposase	HTH_Tnp_IS630		#A7FC00	83
1358	A0A5E9U8K6	SNVH01000017	28	PF03235	IPR004919	29659	30357	-7209	-6511	complement	linear	231	2555884	Unreviewed	DUF262 domain-containing protein	DUF262		#C08040	83
1359	A0A5E9U860	SNVH01000017	29	PF03235	IPR004919	30354	32294	-6514	-4574	complement	linear	645	2555884	Unreviewed	DUF262 domain-containing protein	DUF262		#C08040	83
1360	A0A5E9U8T2	SNVH01000017	30	PF10544	IPR018306	32564	33955	-4304	-2913	complement	linear	462	2555884	Unreviewed	GIY-YIG nuclease family protein	T5orf172		#00FF00	83
1361	A0A5E9U8U1	SNVH01000017	31	none	IPR027417	33909	36035	-2959	-833	complement	linear	707	2555884	Unreviewed	ATP-dependent helicase			#FFA500	83
1362	A0A5E9U885	SNVH01000017	32	none	none	36194	36811	-674	-57	complement	linear	204	2555884	Unreviewed	Uncharacterized protein			#FFA500	83
1363	A0A5E9U893	SNVH01000017	34	none	none	39820	40296	2952	3428	normal	linear	157	2555884	Unreviewed	Uncharacterized protein			#FFA500	83
1364	A0A5E9U830	SNVH01000017	35	none	none	40503	42275	3635	5407	normal	linear	589	2555884	Unreviewed	Uncharacterized protein			#FFA500	83
1365	A0A5E9U8R0	SNVH01000017	36	PF01131-PF01751-PF13087	IPR013826-IPR013824-IPR013497-IPR006171-IPR041679-IPR000380-IPR003601-IPR027417-IPR023405	42272	46072	5404	9204	normal	linear	1265	2555884	Unreviewed	Toprim domain-containing protein	Topoisom_bac;Toprim;AAA_12		#4682B4,#E4D96F,#8080C0	83
1366	A0A5E9U8A3	SNVH01000017	37	PF01131	IPR013826-IPR013824-IPR013497-IPR023405	46082	46930	9214	10062	normal	linear	281	2555884	Unreviewed	Topoisom_bac domain-containing protein	Topoisom_bac		#4682B4	83
1367	A0A5E9U8M3	SNVH01000017	38	none	none	46934	48214	10066	11346	normal	linear	425	2555884	Unreviewed	Uncharacterized protein			#FFA500	83
1368	A0A5E9U8L8	SNVH01000017	39	none	none	48207	49145	11339	12277	normal	linear	311	2555884	Unreviewed	Uncharacterized protein			#FFA500	83
1369	A0A5E9U869	SNVH01000017	40	none	none	49153	49827	12285	12959	normal	linear	223	2555884	Unreviewed	Uncharacterized protein			#FFA500	83
1370	A0A198UYW7	LXHC01000022	75	PF01029	IPR035926-IPR011605-IPR006027	68919	69461	-13055	-12513	normal	linear	179	480	Unreviewed	Transcription antitermination protein NusB	NusB		#FFCC33	84
1371	A0A198UH55	LXHC01000022	76	PF00586-PF02769	IPR036921-IPR036676-IPR006283-IPR016188-IPR010918	69468	70406	-12506	-11568	normal	linear	311	480	Unreviewed	Thiamine-monophosphate kinase	AIRS;AIRS_C		#FD5E53,#D2B48C	84
1372	A0A198UGZ7	LXHC01000022	77	PF04608	IPR007686-IPR026037-IPR036681	70456	71031	-11518	-10943	normal	linear	190	480	Unreviewed	Phosphatidylglycerophosphatase A	PgpA		#F94D00	84
1373	A0A198UKA9	LXHC01000022	78	PF01430	IPR023212-IPR016153-IPR016154-IPR000397	71087	71995	-10887	-9979	complement	linear	301	480	Unreviewed	33 kDa chaperonin	HSP33		#F28500	84
1374	A0A198UGW0	LXHC01000022	79	PF01380-PF13522	IPR029055-IPR005855-IPR001347-IPR017932-IPR035466-IPR035490	72245	74083	-9729	-7891	normal	linear	611	480	Unreviewed	Glutamine--fructose-6-phosphate aminotransferase [isomerizing]	SIS;GATase_6		#FFCC00,#8B8589	84
1375	A0A198UHA0	LXHC01000022	80	PF08721-PF08722	IPR036388-IPR011856-IPR014832-IPR014833-IPR036390-IPR011335	74233	75009	-7741	-6965	normal	linear	257	480	Unreviewed	Heteromeric transposase endonuclease subunit TnsA	Tn7_Tnp_TnsA_C;Tn7_Tnp_TnsA_N		#CD5700,#D0F0C0	84
1376	A0A198UH60	LXHC01000022	81	PF00665-PF09299	IPR036397-IPR001584-IPR015378-IPR012337	75002	77095	-6972	-4879	normal	linear	696	480	Unreviewed	Transposon Tn7 transposition protein tnsB	rve;Mu-transpos_C		#4000C0,#367588	84
1377	A0A198UH02	LXHC01000022	82	PF11426-PF13401	IPR021542-IPR003593-IPR027417	77097	78794	-4877	-3180	normal	linear	564	480	Unreviewed	Transposon Tn7 transposition protein tnsC	Tn7_TnsC_Int;AAA_22		#006D5B,#E2725B	84
1378	A0A198UKB4	LXHC01000022	83	PF06527-PF15978	IPR009492-IPR032750	78802	80352	-3172	-1622	normal	linear	515	480	Unreviewed	Transposon Tn7 transposition protein tnsD	TniQ;TnsD		#D8BFD8,#DE6FA1	84
1379	A0A198UGW5	LXHC01000022	84	PF18623	IPR041419	80349	81938	-1625	-36	normal	linear	528	480	Unreviewed	Transposon Tn7 transposition protein tnsE	TnsE_C		#FC89AC	84
1380	A0A198UH65	LXHC01000022	86	PF04851	IPR006935-IPR014001-IPR001650-IPR027417	84810	86789	2836	4815	normal	linear	658	480	Unreviewed	DNA helicase, restriction/modification system component YeeB	ResIII		#4040FF	84
1381	A0A198UH08	LXHC01000022	87	PF10544	IPR018306	86802	88010	4828	6036	normal	linear	401	480	Unreviewed	YeeC-like protein	T5orf172		#00FF00	84
1382	A0A198X006	LXHC01000022	88	none	none	88069	89811	6095	7837	normal	linear	579	480	Unreviewed	Uncharacterized protein			#FFA500	84
1383	A0A198UGW8	LXHC01000022	89	none	none	89795	91498	7821	9524	normal	linear	566	480	Unreviewed	Uncharacterized protein			#FFA500	84
1384	A0A198UHA9	LXHC01000022	90	none	none	91705	91974	9731	10000	complement	linear	88	480	Unreviewed	Mobile element protein			#FFA500	84
1385	A0A198UH70	LXHC01000022	91	PF05987	IPR010295	92727	93800	10753	11826	normal	linear	356	480	Unreviewed	Thymidylate kinase	DUF898		#0ABAB5	84
1386	A0A198UH14	LXHC01000022	92	PF01435	IPR001915	93806	94810	11832	12836	normal	linear	333	480	Unreviewed	Peptidase M48, Ste24p	Peptidase_M48		#E08D3C	84
1387	A0A198UKC2	LXHC01000022	93	PF16363	IPR016040-IPR036291-IPR005886	94835	95914	12861	13940	complement	linear	358	480	Unreviewed	UDP-glucose 4-epimerase	GDP_Man_Dehyd		#DBD7D2	84
1388	A0A198UGX2	LXHC01000022	94	none	none	96111	96569	14137	14595	complement	linear	151	480	Unreviewed	Uncharacterized protein			#FFA500	84
1389	A0A198UHB3	LXHC01000022	95	none	none	96627	97034	14653	15060	complement	linear	134	480	Unreviewed	Uncharacterized protein			#FFA500	84
1390	A0A2A2X8I5	LXYX01000187	1	none	none	1	346	-568	-223	normal	linear	114	1624	Unreviewed	Type II restriction endonuclease subunit M			#FFA500	85
1391	A0A1V9T5B6	LXYX01000187	2	none	none	311	511	-258	-58	complement	linear	65	1624	Unreviewed	Restriction endonuclease subunit M			#FFA500	85
1392	A0A2A2X8V6	LXYX01000187	4	PF04851	IPR006935-IPR014001-IPR001650-IPR027417	2501	4459	1932	3890	normal	linear	651	1624	Unreviewed	ATP-dependent helicase	ResIII		#4040FF	85
1393	A0A2A2X8S2	LXYX01000187	5	PF10544	IPR018306	4452	5654	3883	5085	normal	linear	399	1624	Unreviewed	T5orf172 domain-containing protein	T5orf172		#00FF00	85
1394	A0A562M248	VLKR01000052	13	none	none	10609	11814	-9362	-8157	complement	linear	400	459529	Unreviewed	Uncharacterized protein			#FFA500	86
1395	A0A562M296	VLKR01000052	14	none	none	11835	12800	-8136	-7171	complement	linear	320	459529	Unreviewed	Uncharacterized protein			#FFA500	86
1396	A0A562M321	VLKR01000052	15	PF12844	IPR010982-IPR001387	12967	13380	-7004	-6591	normal	linear	136	459529	Unreviewed	Helix-turn-helix protein	HTH_19		#007BA7	86
1397	A0A562M2F0	VLKR01000052	16	none	none	13421	13540	-6550	-6431	normal	linear	38	459529	Unreviewed	Uncharacterized protein			#FFA500	86
1398	A0A562M2C8	VLKR01000052	17	none	none	13796	13975	-6175	-5996	normal	linear	58	459529	Unreviewed	Uncharacterized protein			#FFA500	86
1399	A0A562M242	VLKR01000052	18	PF18739	IPR041229	14020	15192	-5951	-4779	complement	linear	389	459529	Unreviewed	HEPN_Apea domain-containing protein	HEPN_Apea		#AB4E52	86
1400	A0A562M238	VLKR01000052	19	PF10544	IPR018306	15189	16466	-4782	-3505	complement	linear	424	459529	Unreviewed	T5orf172 domain-containing protein	T5orf172		#00FF00	86
1401	A0A562M268	VLKR01000052	20	none	IPR014001-IPR001650-IPR027417	16459	18399	-3512	-1572	complement	linear	645	459529	Unreviewed	Superfamily II DNA or RNA helicase			#FFA500	86
1402	A0A562M224	VLKR01000052	21	PF02661	IPR003812-IPR006440-IPR036597	18462	18890	-1509	-1081	complement	linear	141	459529	Unreviewed	Death-on-curing protein	Fic		#C0FF40	86
1403	A0A562M2I9	VLKR01000052	22	none	none	18894	19967	-1077	-4	complement	linear	356	459529	Unreviewed	Uncharacterized protein			#FFA500	86
1404	A0A562M2A8	VLKR01000052	24	none	none	22638	23447	2667	3476	complement	linear	268	459529	Unreviewed	Uncharacterized protein			#FFA500	86
1405	A0A562M337	VLKR01000052	25	PF01381	IPR010982-IPR001387	23455	23727	3484	3756	complement	linear	89	459529	Unreviewed	Helix-turn-helix protein	HTH_3		#40FFC0	86
1406	A0A562M2G0	VLKR01000052	26	none	none	23831	24190	3860	4219	normal	linear	118	459529	Unreviewed	Uncharacterized protein			#FFA500	86
1407	A0A562M2D6	VLKR01000052	27	none	none	24202	25149	4231	5178	normal	linear	314	459529	Unreviewed	Uncharacterized protein			#FFA500	86
1408	G3J233	JH109154	172	PF08668	IPR013976-IPR003607	193600	194442	-9436	-8594	complement	linear	279	697282	Unreviewed	Putative signal transduction protein	HDOD		#FF6347	87
1409	G3J234	JH109154	173	PF01571	IPR006222-IPR028896	194480	195460	-8556	-7576	complement	linear	325	697282	Unreviewed	Folate-binding protein YgfZ	GCV_T		#682860	87
1410	G3J235	JH109154	174	none	none	195595	196014	-7441	-7022	normal	linear	138	697282	Unreviewed	Uncharacterized protein			#FFA500	87
1411	G3J236	JH109154	175	PF00027	IPR014710-IPR000595-IPR018490	196027	196521	-7009	-6515	complement	linear	163	697282	Unreviewed	Putative transcriptional regulator, Crp/Fnr family	cNMP_binding		#21ABCD	87
1412	G3J237	JH109154	176	PF00521-PF03989	IPR013757-IPR035516-IPR013758-IPR005742-IPR002205-IPR013760	196578	198809	-6458	-4227	complement	linear	742	697282	Unreviewed	DNA topoisomerase 4 subunit A	DNA_topoisoIV;DNA_gyraseA_C		#746CC0,#FFC87C	87
1413	G3J238	JH109154	177	PF03061	IPR006683-IPR033120-IPR040170-IPR029069	198813	199310	-4223	-3726	complement	linear	164	697282	Unreviewed	Thioesterase superfamily protein	4HBT		#FD0E35	87
1414	G3J239	JH109154	178	PF10544	IPR018306	199393	200589	-3643	-2447	complement	linear	397	697282	Unreviewed	Helicase A859L	T5orf172		#00FF00	87
1415	G3J240	JH109154	179	none	IPR027417	200586	202526	-2450	-510	complement	linear	645	697282	Unreviewed	ATP-dependent DNA excision repair protein (Helicase superfamily)			#FFA500	87
1416	G3J241	JH109154	180	none	none	202533	202742	-503	-294	complement	linear	68	697282	Unreviewed	Uncharacterized protein			#FFA500	87
1417	G3J242	JH109154	181	PF04365	IPR038573-IPR007460	202739	203032	-297	-4	complement	linear	96	697282	Unreviewed	Uncharacterized protein	BrnT_toxin		#00755E	87
1418	G3J244	JH109154	183	PF05534	IPR013321-IPR008651-IPR010985	205880	206116	2844	3080	complement	linear	77	697282	Unreviewed	Uncharacterized protein	HicB		#0073CF	87
1419	G3J245	JH109154	184	PF13470	IPR002716-IPR002850-IPR029060	206116	206526	3080	3490	complement	linear	135	697282	Unreviewed	PINc domain-containing protein	PIN_3		#417DC1	87
1420	G3J246	JH109154	185	none	none	207162	207395	4126	4359	normal	linear	76	697282	Unreviewed	Uncharacterized protein			#FFA500	87
1421	G3J247	JH109154	186	PF00809	IPR011005-IPR000489-IPR006390	207449	208360	4413	5324	complement	linear	302	697282	Unreviewed	Dihydropteroate synthase	Pterin_bind		#DEAA88	87
1422	G3J248	JH109154	187	PF02441	IPR036551-IPR003382	208441	208977	5405	5941	normal	linear	177	697282	Unreviewed	Flavoprotein	Flavoprotein		#674C47	87
1423	G3J249	JH109154	188	none	IPR000489-IPR011005	208974	210362	5938	7326	normal	linear	461	697282	Unreviewed	Dihydropteroate synthase DHPS			#FFA500	87
1424	G3J250	JH109154	189	PF04289	IPR012349-IPR007386	210536	211207	7500	8171	normal	linear	222	697282	Unreviewed	Uncharacterized protein	DUF447		#B57281	87
1425	G3J251	JH109154	190	PF00072-PF04476	IPR001789-IPR007565-IPR011060-IPR011006	211204	212247	8168	9211	normal	linear	346	697282	Unreviewed	Response regulator receiver protein	Response_reg;4HFCP_synth		#009000,#30D5C8	87
1426	G3J252	JH109154	191	PF01209	IPR004033-IPR029063	212654	213592	9618	10556	complement	linear	311	697282	Unreviewed	Methyltransferase type 11	Ubie_methyltran		#00FFEF	87
1427	G3J253	JH109154	192	PF01758	IPR038770-IPR002657-IPR004706	213555	214637	10519	11601	complement	linear	359	697282	Unreviewed	Arsenical-resistance protein	SBF		#A0D6B4	87
1428	A0A1B7JK40	LXEW01000048	61	none	none	72878	73354	-10857	-10381	normal	linear	157	1354272	Unreviewed	Uncharacterized protein			#FFA500	88
1429	A0A1B7JJG1	LXEW01000048	62	none	IPR027417	73351	75159	-10384	-8576	normal	linear	601	1354272	Unreviewed	Uncharacterized protein			#FFA500	88
1430	A0A1B7JJE0	LXEW01000048	63	PF06067	IPR026325	75360	76196	-8375	-7539	complement	linear	277	1354272	Unreviewed	Uncharacterized protein	DUF932		#8040FF	88
1431	A0A1B7JJD7	LXEW01000048	64	PF03230	IPR042297-IPR004914	76210	76635	-7525	-7100	complement	linear	140	1354272	Unreviewed	KlcA family antirestriction protein	Antirestrict		#66424D	88
1432	A0A1B7JJD6	LXEW01000048	65	none	none	77519	77992	-6216	-5743	complement	linear	156	1354272	Unreviewed	Uncharacterized protein			#FFA500	88
1433	A0A1B7JJC9	LXEW01000048	66	none	none	78066	78695	-5669	-5040	complement	linear	208	1354272	Unreviewed	Uncharacterized protein			#FFA500	88
1434	A0A1B7JJC8	LXEW01000048	67	PF03981-PF13280	IPR021150-IPR026881	78807	80132	-4928	-3603	complement	linear	440	1354272	Unreviewed	WYL domain-containing protein	Ubiq_cyt_C_chap;WYL		#8A496B,#004225	88
1435	A0A1B7JJF1	LXEW01000048	68	none	none	80700	81854	-3035	-1881	complement	linear	383	1354272	Unreviewed	Uncharacterized protein			#FFA500	88
1436	A0A1B7JJK7	LXEW01000048	69	PF05930	IPR010260	82087	82320	-1648	-1415	complement	linear	76	1354272	Unreviewed	AlpA family phage regulatory protein	Phage_AlpA		#FF69B4	88
1437	A0A1B7JJD3	LXEW01000048	70	none	none	82463	83209	-1272	-526	normal	linear	247	1354272	Unreviewed	Uncharacterized protein			#FFA500	88
1438	A0A1B7JJH1	LXEW01000048	72	PF04851	IPR006935-IPR014001-IPR001650-IPR027417	86453	88396	2718	4661	normal	linear	646	1354272	Unreviewed	Restriction/modification system DNA helicase	ResIII		#4040FF	88
1439	A0A1B7JJE9	LXEW01000048	73	PF10544	IPR018306	88397	89557	4662	5822	normal	linear	385	1354272	Unreviewed	YeeC family protein	T5orf172		#00FF00	88
1440	A0A1B7JJE1	LXEW01000048	74	none	IPR000305	89765	90538	6030	6803	complement	linear	256	1354272	Unreviewed	GIY-YIG domain-containing protein			#FFA500	88
1441	A0A1B7JJE3	LXEW01000048	75	PF00589-PF13356	IPR010998-IPR013762-IPR038488-IPR002104-IPR025166-IPR011010	90740	91981	7005	8246	complement	linear	412	1354272	Unreviewed	Transposase	Phage_integrase;Arm-DNA-bind_3		#00FFFF,#FFC0CB	88
1442	A0A1B7JJD5	LXEW01000048	76	PF01668	IPR023620-IPR000037	92576	93058	8841	9323	complement	linear	159	1354272	Unreviewed	SsrA-binding protein	SmpB		#50C878	88
1443	A0A1B7JJD4	LXEW01000048	77	PF03364	IPR023393-IPR005031	93211	93645	9476	9910	normal	linear	143	1354272	Unreviewed	Putative oligoketide cyclase/dehydratase/lipid transport protein	Polyketide_cyc		#96C8A2	88
1444	A0A1B7JJG4	LXEW01000048	78	PF03658	IPR037021-IPR005346-IPR016155	93638	93931	9903	10196	normal	linear	96	1354272	Unreviewed	UPF0125 protein M998_3468	Ub-RnfH		#36454F	88
1445	A0A1B7JJM1	LXEW01000048	79	PF04355	IPR037873-IPR026592-IPR007450	94214	94591	10479	10856	complement	linear	124	1354272	Unreviewed	Outer membrane protein assembly factor BamE	SmpA_OmlA		#7FFF00	88
1446	A0A1B7JJE5	LXEW01000048	80	PF02463	IPR003395-IPR004604-IPR027417	94704	96365	10969	12630	complement	linear	552	1354272	Unreviewed	DNA repair protein RecN	SMC_N		#FAF0BE	88
1447	A0A1B7JK49	LXEW01000048	81	PF01513	IPR017437-IPR017438-IPR002504-IPR016064	96451	97368	12716	13633	complement	linear	304	1354272	Unreviewed	NAD kinase	NAD_kinase		#801818	88
1448	Q3JF65	CP000126	18	none	none	14970	15236	-9038	-8772	normal	circular	87	323261	Unreviewed	Uncharacterized protein			#FFA500	89
1449	Q3JF64	CP000126	19	PF02696	IPR003846	15233	16756	-8775	-7252	normal	circular	506	323261	Unreviewed	Protein adenylyltransferase SelO	UPF0061		#66023C	89
1450	Q3JF63	CP000126	20	PF11740	IPR021104	16960	18171	-7048	-5837	complement	circular	402	323261	Unreviewed	KfrA_N domain-containing protein	KfrA_N		#0033AA	89
1451	Q3JF62	CP000126	21	PF00239-PF02796	IPR036162-IPR006119-IPR006120	18405	18974	-5603	-5034	complement	circular	188	323261	Unreviewed	Resolvase-like	Resolvase;HTH_7		#E52B50,#FFBF00	89
1452	Q3JF61	CP000126	22	PF05406	IPR008893-IPR036930	19141	19572	-4867	-4436	normal	circular	142	323261	Unreviewed	WGR domain-containing protein	WGR		#D9004C	89
1453	Q3JF60	CP000126	23	PF13676	IPR035897-IPR000157	19584	20546	-4424	-3462	complement	circular	319	323261	Unreviewed	TIR	TIR_2		#C000FF	89
1454	Q3JF59	CP000126	24	PF09954	IPR018691	20568	20801	-3440	-3207	complement	circular	76	323261	Unreviewed	Uncharacterized protein	DUF2188		#CC5500	89
1455	Q3JF58	CP000126	25	none	none	21149	22069	-2859	-1939	normal	circular	305	323261	Unreviewed	Uncharacterized protein			#FFA500	89
1456	Q3JF57	CP000126	26	PF08843	IPR014942	22070	22927	-1938	-1081	normal	circular	284	323261	Unreviewed	Uncharacterized protein	AbiEii		#536895	89
1457	Q3JF56	CP000126	27	PF05406	IPR036930-IPR008893	23032	23292	-976	-716	normal	circular	85	323261	Unreviewed	WGR	WGR		#D9004C	89
1458	Q3JF54	CP000126	29	PF00271	IPR001650-IPR014001-IPR027417	26762	28843	2754	4835	normal	circular	692	323261	Unreviewed	Helicase-like	Helicase_C		#C00000	89
1459	Q3JF53	CP000126	30	PF10544	IPR018306	28840	30180	4832	6172	normal	circular	445	323261	Unreviewed	T5orf172 domain-containing protein	T5orf172		#00FF00	89
1460	Q3JF52	CP000126	31	PF07751	IPR011664	30793	31803	6785	7795	complement	circular	335	323261	Unreviewed	Abi-like	Abi_2		#FFB300	89
1461	Q3JF51	CP000126	32	PF04307	IPR007404	32615	33721	8607	9713	complement	circular	367	323261	Unreviewed	Membrane-bound metal-dependent hydrolase	YdjM		#3CD070	89
1462	Q3JF50	CP000126	33	PF02452	IPR011067-IPR003477	33725	34057	9717	10049	complement	circular	109	323261	Unreviewed	mRNA interferase	PemK_toxin		#014421	89
1463	Q3JF49	CP000126	34	none	none	34032	34265	10024	10257	complement	circular	76	323261	Unreviewed	Uncharacterized protein			#FFA500	89
1464	Q3JF48	CP000126	35	none	none	34329	35051	10321	11043	complement	circular	239	323261	Unreviewed	Uncharacterized protein			#FFA500	89
1465	Q3JF47	CP000126	36	none	none	35131	35970	11123	11962	complement	circular	278	323261	Unreviewed	Uncharacterized protein			#FFA500	89
1466	Q3JF46	CP000126	37	none	none	35945	36181	11937	12173	complement	circular	77	323261	Unreviewed	Uncharacterized protein			#FFA500	89
1467	Q3JF45	CP000126	38	PF13560	IPR010982-IPR001387	36262	36597	12254	12589	complement	circular	110	323261	Unreviewed	Transcriptional regulator, XRE family	HTH_31		#FF8C00	89
1468	E6KUZ1	AEPP01000040	10	PF10544	IPR018306	7348	8550	-3187	-1985	complement	linear	399	888052	Unreviewed	Hypothetical cytosolic protein	T5orf172		#00FF00	90
1469	E6KUZ2	AEPP01000040	11	none	IPR014001-IPR027417	8553	10538	-1982	3	complement	linear	660	888052	Unreviewed	DEAD/DEAH box helicase family protein			#FFA500	90
1470	E6KUZ4	AEPP01000040	13	none	none	13527	14069	2992	3534	complement	linear	179	888052	Unreviewed	Uncharacterized protein			#FFA500	90
1471	E6KUZ5	AEPP01000040	14	PF04993	IPR007076	14313	14624	3778	4089	normal	linear	102	888052	Unreviewed	TfoX domain family protein	TfoX_N		#7B1113	90
1472	E6KUZ6	AEPP01000040	15	none	none	14724	15272	4189	4737	complement	linear	181	888052	Unreviewed	Uncharacterized protein			#FFA500	90
1473	E6KUZ7	AEPP01000040	16	PF01925	IPR002781	15408	16208	4873	5673	normal	linear	265	888052	Unreviewed	Probable membrane transporter protein	TauE		#8878C3	90
1474	E6KUZ8	AEPP01000040	17	PF00206-PF10415	IPR024083-IPR005677-IPR022761-IPR018951-IPR000362-IPR008948	16668	18077	6133	7542	complement	linear	468	888052	Unreviewed	Fumarate hydratase class II	Lyase_1;FumaraseC_C		#FF6FFF,#120A8F	90
1475	E6KUZ9	AEPP01000040	18	PF07690	IPR011701-IPR020846-IPR036259	18155	19462	7620	8927	complement	linear	434	888052	Unreviewed	MFS domain-containing protein	MFS_1		#B784A7	90
1476	E6KV00	AEPP01000040	19	PF00186	IPR024072-IPR001796-IPR012259	19561	20094	9026	9559	complement	linear	176	888052	Unreviewed	Dihydrofolate reductase	DHFR_1		#4166F5	90
1477	E6KUY3	AEPP01000040	2	none	none	677	982	-9858	-9553	complement	linear	100	888052	Unreviewed	Uncharacterized protein			#FFA500	90
1478	E6KV01	AEPP01000040	20	PF00303	IPR036926-IPR000398-IPR023451	20091	20894	9556	10359	complement	linear	266	888052	Unreviewed	Thymidylate synthase	Thymidylat_synt		#635147	90
1479	E6KV02	AEPP01000040	21	PF02566	IPR015946-IPR003718-IPR036102	20896	21330	10361	10795	complement	linear	143	888052	Unreviewed	OsmC family protein	OsmC		#80C040	90
1480	E6KV03	AEPP01000040	22	PF10698	IPR019639	21403	21885	10868	11350	complement	linear	159	888052	Unreviewed	Uncharacterized protein	DUF2505		#8B0000	90
1481	E6KUY4	AEPP01000040	3	PF04993	IPR007076	1423	1740	-9112	-8795	normal	linear	104	888052	Unreviewed	TfoX domain family protein	TfoX_N		#7B1113	90
1482	E6KUY5	AEPP01000040	4	PF02525	IPR029039-IPR003680	1838	2389	-8697	-8146	complement	linear	182	888052	Unreviewed	General stress protein 14	Flavodoxin_2		#FFC0CB	90
1483	E6KUY6	AEPP01000040	5	none	none	2420	2551	-8115	-7984	complement	linear	42	888052	Unreviewed	Uncharacterized protein			#FFA500	90
1484	E6KUY7	AEPP01000040	6	none	none	2629	4734	-7906	-5801	normal	linear	700	888052	Unreviewed	Uncharacterized protein			#FFA500	90
1485	E6KUY8	AEPP01000040	7	PF00652-PF13199	IPR013780-IPR000772-IPR025092-IPR035992	4864	5613	-5671	-4922	complement	linear	248	888052	Unreviewed	Ricin B-type lectin domain-containing protein	Ricin_B_lectin;Glyco_hydro_66		#5B92E5,#B78727	90
1486	E6KUY9	AEPP01000040	8	PF13199	IPR025092-IPR008979	5610	6575	-4925	-3960	complement	linear	320	888052	Unreviewed	Uncharacterized protein	Glyco_hydro_66		#B78727	90
1487	E6KUZ0	AEPP01000040	9	none	none	6678	6815	-3857	-3720	complement	linear	44	888052	Unreviewed	Uncharacterized protein			#FFA500	90
1488	A0A2K8Q286	CP018260	2400	none	none	2493204	2493740	-10301	-9765	complement	circular	177	29430	Unreviewed	Uncharacterized protein			#FFA500	91
1489	A0A2K8Q1D2	CP018260	2402	none	none	2494377	2494862	-9128	-8643	complement	circular	160	29430	Unreviewed	Uncharacterized protein			#FFA500	91
1490	A0A2K8PZA0	CP018260	2404	PF01935	IPR002789-IPR008571-IPR027417	2496039	2498105	-7466	-5400	complement	circular	687	29430	Unreviewed	ATPase	DUF87		#E68FAC	91
1491	A0A2K8Q018	CP018260	2405	PF13289	IPR039444	2498108	2499463	-5397	-4042	complement	circular	450	29430	Unreviewed	Fibronectin-binding protein (FBP)	SIR2_2		#F56991	91
1492	A0A2K8PZD1	CP018260	2406	PF01609	IPR002559	2499548	2500117	-3957	-3388	normal	circular	188	29430	Unreviewed	Transposase	DDE_Tnp_1		#804000	91
1493	A0A2K8Q155	CP018260	2407	PF01609	IPR002559-IPR012337	2500204	2500638	-3301	-2867	normal	circular	143	29430	Unreviewed	Transposase	DDE_Tnp_1		#804000	91
1494	A0A2K8PZA5	CP018260	2408	PF10544	IPR018306	2500674	2501588	-2831	-1917	complement	circular	303	29430	Unreviewed	T5orf172 domain-containing protein	T5orf172		#00FF00	91
1495	A0A2K8Q1Q4	CP018260	2411	PF03869	IPR013321-IPR010982-IPR005569-IPR010985	2506289	2507302	2784	3797	complement	circular	336	29430	Unreviewed	Arc domain-containing protein	Arc		#B76E79	91
1496	A0A2K8PZA8	CP018260	2412	PF03869	IPR013321-IPR005569-IPR010985	2507421	2507573	3916	4068	normal	circular	49	29430	Unreviewed	Transcriptional regulator	Arc		#B76E79	91
1497	A0A2K8Q4C7	CP018260	2413	PF00665	IPR036397-IPR001584-IPR012337	2507753	2509297	4248	5792	normal	circular	513	29430	Unreviewed	Transposase	rve		#4000C0	91
1498	A0A2K8Q295	CP018260	2414	PF01695	IPR002611-IPR028350-IPR003593-IPR027417	2509294	2510040	5789	6535	normal	circular	247	29430	Unreviewed	AAA domain-containing protein	IstB_IS21		#BD33A4	91
1499	A0A2K8PZ92	CP018260	2415	PF01551	IPR011055-IPR016047	2510153	2512117	6648	8612	complement	circular	653	29430	Unreviewed	Peptidase_M23 domain-containing protein	Peptidase_M23		#ADFF2F	91
1500	A0A2K8PYF4	CP018260	2416	PF00665-PF13936	IPR036397-IPR001584-IPR025246-IPR012337	2512272	2513282	8767	9777	normal	circular	335	29430	Unreviewed	IS30 family transposase	rve;HTH_38		#4000C0,#996515	91
1501	A0A2K8Q027	CP018260	2417	none	none	2513358	2513942	9853	10437	complement	circular	193	29430	Unreviewed	Uncharacterized protein			#FFA500	91
1502	A0A2K8PZE2	CP018260	2418	PF05954-PF10106-PF13296	IPR037026-IPR018769-IPR028244-IPR006533-IPR017847	2513935	2517246	10430	13741	complement	circular	1102	29430	Unreviewed	Type VI secretion system protein	Phage_GPD;DUF2345;T6SS_Vgr		#AE2029,#E1AD21,#D3003F	91
1503	A0A1L6KKA7	CP018260	2419	PF01011-PF13360	IPR017511-IPR011047	2517399	2519798	13894	16293	complement	circular	798	29430	Unreviewed	Glucose dehydrogenase	PQQ;PQQ_2		#C5B358,#C80815	91
1504	A0A2K8PZB3	CP018260	2420	PF04966	IPR038673-IPR007049	2519940	2521184	16435	17679	complement	circular	413	29430	Unreviewed	Porin	OprB		#43B3AE	91
1505	A0A511NIF6	BJXC01000017	21	PF14109	IPR020018	28763	29224	-9624	-9163	complement	linear	152	1218108	Unreviewed	Uncharacterized protein	GldH_lipo		#A020F0	92
1506	A0A511NID2	BJXC01000017	22	PF04468	IPR007557	29208	30830	-9179	-7557	complement	linear	539	1218108	Unreviewed	PSP1 C-terminal domain-containing protein	PSP1		#324AB2	92
1507	A0A511NIJ0	BJXC01000017	23	PF00753	IPR036866-IPR001279	30916	31785	-7471	-6602	complement	linear	288	1218108	Unreviewed	MBL fold metallo-hydrolase	Lactamase_B		#400000	92
1508	A0A511NIF0	BJXC01000017	24	PF00749	IPR020751-IPR014729-IPR004527-IPR020058-IPR000924-IPR008925-IPR033910	31905	33413	-6482	-4974	normal	linear	501	1218108	Unreviewed	Glutamate--tRNA ligase	tRNA-synt_1c		#F75394	92
1509	A0A511NIM9	BJXC01000017	25	PF05610	IPR008497	33469	33840	-4918	-4547	complement	linear	122	1218108	Unreviewed	Uncharacterized protein	DUF779		#40826D	92
1510	A0A511NIS7	BJXC01000017	26	PF00171	IPR016163-IPR016162-IPR015590-IPR016161	33873	35378	-4514	-3009	complement	linear	500	1218108	Unreviewed	Aldehyde dehydrogenase	Aldedh		#800040	92
1511	A0A511NJB9	BJXC01000017	27	none	none	36023	36607	-2364	-1780	complement	linear	193	1218108	Unreviewed	Uncharacterized protein			#FFA500	92
1512	A0A511NIE9	BJXC01000017	28	PF00300	IPR029033-IPR013078	36582	37196	-1805	-1191	complement	linear	203	1218108	Unreviewed	Phosphoglycerate kinase	His_Phos_1		#E6E6FA	92
1513	A0A511NIE7	BJXC01000017	29	none	IPR010985	37223	37435	-1164	-952	complement	linear	69	1218108	Unreviewed	Uncharacterized protein			#FFA500	92
1514	A0A511NK46	BJXC01000017	30	none	none	37664	38278	-723	-109	complement	linear	203	1218108	Unreviewed	Uncharacterized protein			#FFA500	92
1515	A0A511NIE8	BJXC01000017	32	PF04326-PF13749	IPR038475-IPR038461-IPR007421-IPR025831	41103	42254	2716	3867	normal	linear	382	1218108	Unreviewed	Uncharacterized protein	AlbA_2;HATPase_c_4		#00CED1,#9400D3	92
1516	A0A511NIK0	BJXC01000017	33	none	none	42386	42547	3999	4160	normal	linear	52	1218108	Unreviewed	Uncharacterized protein			#FFA500	92
1517	A0A511NIF7	BJXC01000017	34	PF04851	IPR006935-IPR014001-IPR001650-IPR027417	42810	44804	4423	6417	normal	linear	663	1218108	Unreviewed	Putative ATP-dependent helicase YeeB	ResIII		#4040FF	92
1518	A0A511NIN8	BJXC01000017	35	PF10544	IPR018306	44797	45993	6410	7606	normal	linear	397	1218108	Unreviewed	T5orf172 domain-containing protein	T5orf172		#00FF00	92
1519	A0A511NIU2	BJXC01000017	36	PF14253	IPR025935	46014	47198	7627	8811	normal	linear	393	1218108	Unreviewed	Uncharacterized protein	AbiH		#50404D	92
1520	A0A511NJC9	BJXC01000017	37	PF01076	IPR001668	47235	48455	8848	10068	complement	linear	405	1218108	Unreviewed	Mobilization protein	Mob_Pre		#922724	92
1521	A0A511NIG7	BJXC01000017	38	PF13481	IPR027417	48710	49741	10323	11354	complement	linear	342	1218108	Unreviewed	Mobilization protein	AAA_25		#CD5B45	92
1522	A0A511NIF9	BJXC01000017	39	PF12964	IPR024363	49741	50115	11354	11728	complement	linear	123	1218108	Unreviewed	Uncharacterized protein	DUF3853		#FFB6C1	92
1523	A0A511NK56	BJXC01000017	40	none	none	50201	51145	11814	12758	complement	linear	313	1218108	Unreviewed	Uncharacterized protein			#FFA500	92
1524	A0A511NIH4	BJXC01000017	41	PF00589-PF13102	IPR010998-IPR013762-IPR002104-IPR025269-IPR011010	51142	52416	12755	14029	complement	linear	423	1218108	Unreviewed	Integrase	Phage_integrase;Phage_int_SAM_5		#00FFFF,#778899	92
1525	A0A430JLK8	QDIE01000045	1	PF10544	IPR018306	589	1812	-3337	-2114	complement	linear	406	1445614	Unreviewed	Helicase	T5orf172		#00FF00	93
1526	A0A430JLK4	QDIE01000045	10	none	none	11283	11462	7357	7536	normal	linear	58	1445614	Unreviewed	Uncharacterized protein			#FFA500	93
1527	A0A430JLG4	QDIE01000045	2	none	IPR027417	1812	3923	-2114	-3	complement	linear	702	1445614	Unreviewed	ATP-dependent helicase			#FFA500	93
1528	A0A430JLP1	QDIE01000045	4	none	none	6925	7611	2999	3685	normal	linear	227	1445614	Unreviewed	Uncharacterized protein			#FFA500	93
1529	A0A430JLF7	QDIE01000045	5	PF06114	IPR010982-IPR010359-IPR001387	7607	8764	3681	4838	normal	linear	384	1445614	Unreviewed	HTH cro/C1-type domain-containing protein	Peptidase_M78		#003366	93
1530	A0A430JLK7	QDIE01000045	6	PF12728	IPR041657-IPR010093	8909	9370	4983	5444	complement	linear	152	1445614	Unreviewed	DNA-binding protein	HTH_17		#F5F5DC	93
1531	A0A430JLL1	QDIE01000045	7	PF14080	IPR025357	9542	10312	5616	6386	normal	linear	255	1445614	Unreviewed	DUF4261 domain-containing protein	DUF4261		#9F1D35	93
1532	A0A430JLL4	QDIE01000045	8	none	none	10369	10989	6443	7063	complement	linear	205	1445614	Unreviewed	Uncharacterized protein			#FFA500	93
1533	A0A430JLI2	QDIE01000045	9	PF05154	IPR007829	11004	11336	7078	7410	complement	linear	109	1445614	Unreviewed	TM2 domain-containing protein	TM2		#DA1D81	93
1534	A0A011SKE8	JAUF01000037	56	PF09972	IPR018702	51728	53599	-10594	-8723	normal	linear	622	1451261	Unreviewed	Uncharacterized protein	DUF2207		#FFA089	94
1535	A0A011UU10	JAUF01000037	57	none	none	53622	53948	-8700	-8374	complement	linear	107	1451261	Unreviewed	Uncharacterized protein			#FFA500	94
1536	A0A011UTZ5	JAUF01000037	58	PF02720	IPR003870-IPR003615	53991	55310	-8331	-7012	complement	linear	438	1451261	Unreviewed	HNHc domain-containing protein	DUF222		#C04080	94
1537	A0A011U0D8	JAUF01000037	59	PF08722	IPR014833	55823	56581	-6499	-5741	normal	linear	251	1451261	Unreviewed	TnsA endonuclease C	Tn7_Tnp_TnsA_N		#D0F0C0	94
1538	A0A011U0E9	JAUF01000037	60	PF09299	IPR015378-IPR001584-IPR012337	56617	58650	-5705	-3672	normal	linear	676	1451261	Unreviewed	Integrase catalytic domain-containing protein	Mu-transpos_C		#367588	94
1539	A0A011T713	JAUF01000037	61	PF05621	IPR008868-IPR003593-IPR027417	58643	59683	-3679	-2639	normal	linear	345	1451261	Unreviewed	AAA domain-containing protein	TniB		#9F00FF	94
1540	A0A011U1B8	JAUF01000037	62	none	none	59773	59916	-2549	-2406	complement	linear	46	1451261	Unreviewed	Uncharacterized protein			#FFA500	94
1541	A0A011SKH2	JAUF01000037	63	none	none	60142	60912	-2180	-1410	normal	linear	255	1451261	Unreviewed	Uncharacterized protein			#FFA500	94
1542	A0A011T703	JAUF01000037	64	PF13560	IPR010982-IPR001387	61202	61483	-1120	-839	normal	linear	92	1451261	Unreviewed	XRE family transcriptional regulator	HTH_31		#FF8C00	94
1543	A0A011U1A7	JAUF01000037	65	none	none	61617	62057	-705	-265	normal	linear	145	1451261	Unreviewed	Zinc ABC transporter ATPase			#FFA500	94
1544	A0A1C0UMD6	LVKV01000005	10	PF10544	IPR018306	12159	13283	-3081	-1957	complement	linear	373	305	Unreviewed	T5orf172 domain-containing protein	T5orf172		#00FF00	95
1545	A0A1C0UM85	LVKV01000005	11	none	IPR014001-IPR001650-IPR027417	13328	15247	-1912	7	complement	linear	638	305	Unreviewed	ATP-dependent helicase			#FFA500	95
1546	A0A1C0UM98	LVKV01000005	13	none	none	17986	18459	2746	3219	complement	linear	156	305	Unreviewed	Uncharacterized protein			#FFA500	95
1547	A0A1C0UMD7	LVKV01000005	14	PF00589	IPR013762-IPR002104-IPR011010	19634	20914	4394	5674	complement	linear	425	305	Unreviewed	Phage_integrase domain-containing protein	Phage_integrase		#00FFFF	95
1548	A0A1C0UM95	LVKV01000005	16	PF00587-PF02403	IPR042103-IPR002317-IPR002314-IPR015866-IPR006195-IPR010978-IPR033729	22221	23537	6981	8297	normal	linear	437	305	Unreviewed	Serine--tRNA ligase	tRNA-synt_2b;Seryl_tRNA_N		#3EB489,#004242	95
1549	A0A1C0UMD0	LVKV01000005	17	PF00239	IPR036162-IPR006119	23761	24351	8521	9111	normal	linear	195	305	Unreviewed	Resolvase	Resolvase		#E52B50	95
1550	A0A1C0UMH2	LVKV01000005	18	none	none	24646	25581	9406	10341	complement	linear	310	305	Unreviewed	Rep protein			#FFA500	95
1551	A0A1C0UMA2	LVKV01000005	19	PF05707	IPR008900	26099	27412	10859	12172	complement	linear	436	305	Unreviewed	Zonular occludens toxin	Zot		#645452	95
1552	A0A1C0UM89	LVKV01000005	2	none	none	1805	2161	-13435	-13079	complement	linear	117	305	Unreviewed	Uncharacterized protein			#FFA500	95
1553	A0A1C0UMC6	LVKV01000005	20	PF10734	IPR019670	27417	27746	12177	12506	complement	linear	108	305	Unreviewed	Coat protein	DUF2523		#F5DEB3	95
1554	A0A1C0UMB8	LVKV01000005	21	none	none	27759	29282	12519	14042	complement	linear	506	305	Unreviewed	Uncharacterized protein			#FFA500	95
1555	A0A1C0UM93	LVKV01000005	22	none	none	29357	29575	14117	14335	complement	linear	71	305	Unreviewed	Uncharacterized protein			#FFA500	95
1556	A0A1C0UMC9	LVKV01000005	3	PF01555	IPR002941-IPR001091-IPR029063	2176	3057	-13064	-12183	complement	linear	292	305	Unreviewed	Methyltransferase	N6_N4_Mtase		#FF033E	95
1557	A0A1C0UM80	LVKV01000005	4	none	none	4303	4518	-10937	-10722	complement	linear	70	305	Unreviewed	Uncharacterized protein			#FFA500	95
1558	A0A1C0UMB9	LVKV01000005	5	PF01381	IPR010982-IPR001387	6348	6704	-8892	-8536	complement	linear	117	305	Unreviewed	Transcriptional regulator	HTH_3		#40FFC0	95
1559	A0A1C0UMG2	LVKV01000005	6	none	none	7468	7986	-7772	-7254	complement	linear	171	305	Unreviewed	Uncharacterized protein			#FFA500	95
1560	A0A1C0UM87	LVKV01000005	7	none	none	9226	9495	-6014	-5745	normal	linear	88	305	Unreviewed	Uncharacterized protein			#FFA500	95
1561	A0A1C0UMB6	LVKV01000005	8	PF03090-PF08708	IPR004322-IPR014820	9831	10823	-5409	-4417	complement	linear	329	305	Unreviewed	PriCT_1 domain-containing protein	Replicase;PriCT_1		#F5F5F5,#FF43A4	95
1562	A0A1C0UMA7	LVKV01000005	9	none	none	11683	12138	-3557	-3102	complement	linear	150	305	Unreviewed	Uncharacterized protein			#FFA500	95
1563	A0A081Q294	JPFY01000013	292	PF01895	IPR038078-IPR026022-IPR028366	309002	309655	-9875	-9222	normal	linear	216	28037	Unreviewed	Phosphate-specific transport system accessory protein PhoU	PhoU		#808040	96
1564	A0A081QPE9	JPFY01000013	293	PF00497	IPR001638-IPR001320	309813	310628	-9064	-8249	normal	linear	270	28037	Unreviewed	ABC transporter substrate-binding lipoprotein	SBP_bac_3		#408080	96
1565	A0A081QPF0	JPFY01000013	294	PF00155-PF00392	IPR036388-IPR015421-IPR004839-IPR000524-IPR036390-IPR015424	310755	312026	-8122	-6851	complement	linear	422	28037	Unreviewed	Bacterial regulatory s, gntR family protein	Aminotran_1_2;GntR		#804080,#FFC0C0	96
1566	A0A081QPF1	JPFY01000013	295	PF03306	IPR005128	312179	312898	-6698	-5979	normal	linear	238	28037	Unreviewed	Alpha-acetolactate decarboxylase	AAL_decarboxy		#C0FFC0	96
1567	A0A081QPF2	JPFY01000013	296	PF10086	IPR011397	312908	313660	-5969	-5217	normal	linear	249	28037	Unreviewed	Uncharacterized protein	YhfC		#C0C0FF	96
1568	A0A081QPF3	JPFY01000013	297	PF01565-PF02873	IPR016167-IPR016169-IPR036635-IPR003170-IPR006094-IPR011601-IPR016166-IPR036318	313772	314677	-5105	-4200	normal	linear	300	28037	Unreviewed	UDP-N-acetylenolpyruvoylglucosamine reductase	FAD_binding_4;MurB_C		#00C0C0,#C000C0	96
1569	A0A081QPF4	JPFY01000013	298	PF00005-PF08402	IPR003439-IPR013611-IPR017879-IPR003593-IPR008995-IPR027417	314837	315994	-4040	-2883	normal	linear	384	28037	Unreviewed	Spermidine/putrescine import ATP-binding protein PotA	ABC_tran;TOBE_2		#C0C000,#80C0C0	96
1570	A0A081QH59	JPFY01000013	299	PF00528	IPR035906-IPR000515	315975	316781	-2902	-2096	normal	linear	267	28037	Unreviewed	ABC transporter permease	BPD_transp_1		#C080C0	96
1571	A0A081PZC1	JPFY01000013	300	PF00528	IPR035906-IPR000515	316778	317551	-2099	-1326	normal	linear	256	28037	Unreviewed	ABC transporter permease	BPD_transp_1		#C080C0	96
1572	A0A081QPF7	JPFY01000013	301	PF13416	IPR006059-IPR001188	317548	318618	-1329	-259	normal	linear	355	28037	Unreviewed	Bacterial extracellular solute-binding family protein	SBP_bac_8		#C0C080	96
1573	A0A081QPF9	JPFY01000013	303	PF04851	IPR006935-IPR014001-IPR001650-IPR027417	321648	323579	2771	4702	normal	linear	642	28037	Unreviewed	Helicase conserved C-terminal domain protein	ResIII		#4040FF	96
1574	A0A081QPG0	JPFY01000013	304	PF10544	IPR018306	323572	324726	4695	5849	normal	linear	383	28037	Unreviewed	T5orf172-domain protein	T5orf172		#00FF00	96
1575	A0A081QPG1	JPFY01000013	305	none	none	324812	325123	5935	6246	normal	linear	102	28037	Unreviewed	Uncharacterized protein			#FFA500	96
1576	A0A081QPG2	JPFY01000013	306	PF04525	IPR038595-IPR007612-IPR025659	325452	325937	6575	7060	normal	linear	160	28037	Unreviewed	Uncharacterized protein	LOR		#40C0C0	96
1577	A0A081QPG3	JPFY01000013	307	PF01411-PF02272-PF07973	IPR023033-IPR018164-IPR003156-IPR012947-IPR002318-IPR018165-IPR018162-IPR009000-IPR018163	325959	328577	7082	9700	normal	linear	871	28037	Unreviewed	Alanine--tRNA ligase	tRNA-synt_2c;DHHA1;tRNA_SAD		#C040C0,#C0C040,#C0FFFF	96
1578	A0A081QPG4	JPFY01000013	308	PF00128-PF09154	IPR013780-IPR006047-IPR015237-IPR013776-IPR017853	328667	330121	9790	11244	complement	linear	483	28037	Unreviewed	Alpha-amylase	Alpha-amylase;DUF1939		#FFC0FF,#FF00C0	96
1579	A0A081QPG5	JPFY01000013	309	PF00005	IPR003439-IPR003593-IPR027417	330299	331048	11422	12171	normal	linear	248	28037	Unreviewed	ABC transporter family protein	ABC_tran		#C0C000	96
1580	A0A081QPG6	JPFY01000013	310	none	none	331029	332666	12152	13789	normal	linear	544	28037	Unreviewed	Putative membrane protein			#FFA500	96
1581	A0A081QPG7	JPFY01000013	311	PF10672-PF17785	IPR036974-IPR019614-IPR041532-IPR029063-IPR015947	333335	334498	14458	15621	normal	linear	386	28037	Unreviewed	Uncharacterized protein	Methyltrans_SAM;PUA_3		#C0FF00,#00C0FF	96
1582	A0A081QPG8	JPFY01000013	312	PF01487	IPR013785-IPR001381	334495	335172	15618	16295	normal	linear	224	28037	Unreviewed	3-dehydroquinate dehydratase	DHquinase_I		#FF80C0	96
1583	A0A3D9PTF8	QTTL01000001	1670	none	none	1886865	1887812	-12569	-11622	normal	linear	314	2135464	Unreviewed	Uncharacterized protein			#FFA500	97
1584	A0A3D9PV44	QTTL01000001	1671	PF01541	IPR000305-IPR035901	1888017	1888829	-11417	-10605	normal	linear	269	2135464	Unreviewed	GIY-YIG catalytic domain-containing protein	GIY-YIG		#FC6C85	97
1585	A0A3D9Q1A3	QTTL01000001	1672	PF14281	IPR029470	1889053	1890360	-10381	-9074	normal	linear	434	2135464	Unreviewed	PD-(D/E)XK nuclease superfamily protein	PDDEXK_4		#A2ADD0	97
1586	A0A3D9PY81	QTTL01000001	1673	PF00239	IPR036388-IPR036162-IPR006119-IPR009057	1890393	1891004	-9041	-8430	complement	linear	202	2135464	Unreviewed	DNA invertase Pin-like site-specific DNA recombinase	Resolvase		#E52B50	97
1587	A0A3D9PTD9	QTTL01000001	1674	none	none	1892564	1892797	-6870	-6637	complement	linear	76	2135464	Unreviewed	Uncharacterized protein			#FFA500	97
1588	A0A3D9PUA3	QTTL01000001	1675	none	none	1892897	1893349	-6537	-6085	normal	linear	149	2135464	Unreviewed	Uncharacterized protein			#FFA500	97
1589	A0A3D9PTX2	QTTL01000001	1676	none	none	1893387	1894910	-6047	-4524	normal	linear	506	2135464	Unreviewed	Uncharacterized protein			#FFA500	97
1590	A0A3D9PU91	QTTL01000001	1677	none	none	1894911	1896008	-4523	-3426	complement	linear	364	2135464	Unreviewed	Uncharacterized protein			#FFA500	97
1591	A0A3D9PZB1	QTTL01000001	1678	PF10544	IPR018306	1896277	1897452	-3157	-1982	complement	linear	390	2135464	Unreviewed	T5orf172 domain-containing protein	T5orf172		#00FF00	97
1592	A0A3D9PYB6	QTTL01000001	1679	none	IPR014001-IPR027417	1897449	1899437	-1985	3	complement	linear	661	2135464	Unreviewed	Superfamily II DNA or RNA helicase			#FFA500	97
1593	A0A3D9PV55	QTTL01000001	1682	none	none	1903532	1903774	4098	4340	normal	linear	79	2135464	Unreviewed	Uncharacterized protein			#FFA500	97
1594	A0A3D9Q1B2	QTTL01000001	1683	none	none	1904176	1904835	4742	5401	normal	linear	218	2135464	Unreviewed	Uncharacterized protein			#FFA500	97
1595	A0A3D9PY95	QTTL01000001	1684	none	none	1905598	1906143	6164	6709	complement	linear	180	2135464	Unreviewed	Uncharacterized protein			#FFA500	97
1596	A0A3D9PTE5	QTTL01000001	1685	none	none	1906174	1906821	6740	7387	complement	linear	214	2135464	Unreviewed	Uncharacterized protein			#FFA500	97
1597	A0A3D9PUB3	QTTL01000001	1686	PF01076	IPR001668	1906850	1908082	7416	8648	complement	linear	409	2135464	Unreviewed	Plasmid recombination enzyme	Mob_Pre		#922724	97
1598	A0A3D9PTY3	QTTL01000001	1687	PF08706	IPR014818-IPR014015-IPR006500	1908384	1910129	8950	10695	complement	linear	580	2135464	Unreviewed	Putative DNA primase/helicase	D5_N		#722F37	97
1599	A0A3D9PUA1	QTTL01000001	1688	none	none	1911456	1911845	12022	12411	normal	linear	128	2135464	Unreviewed	Uncharacterized protein			#FFA500	97
1600	A0A3D9PZC0	QTTL01000001	1689	none	none	1911890	1912573	12456	13139	complement	linear	226	2135464	Unreviewed	Uncharacterized protein			#FFA500	97
1601	A0A3D9PYD1	QTTL01000001	1690	none	none	1913874	1914641	14440	15207	normal	linear	254	2135464	Unreviewed	Uncharacterized protein			#FFA500	97
1602	A0A2G2MP04	NVUY01000028	1	none	none	191	583	-6982	-6590	normal	linear	129	1969726	Unreviewed	Uncharacterized protein			#FFA500	98
1603	A0A2G2MPC7	NVUY01000028	10	PF15738	IPR035093-IPR004386-IPR007712	6882	7154	-291	-19	normal	linear	89	1969726	Unreviewed	Type II toxin-antitoxin system mRNA interferase toxin, RelE/StbE family	YafQ_toxin		#C9A0DC	98
1604	A0A2G2MP22	NVUY01000028	12	PF14082	IPR025359	9871	11076	2698	3903	normal	linear	400	1969726	Unreviewed	Uncharacterized protein	DUF4263		#738678	98
1605	A0A2G2MR51	NVUY01000028	13	none	none	11078	11296	3905	4123	normal	linear	71	1969726	Unreviewed	Uncharacterized protein			#FFA500	98
1606	A0A2G2MP49	NVUY01000028	14	PF06250-PF17761	IPR009362-IPR041527	11421	12461	4248	5288	normal	linear	345	1969726	Unreviewed	Uncharacterized protein	YhcG_C;DUF1016_N		#701C1C,#006A4E	98
1607	A0A2G2MP20	NVUY01000028	15	PF00271-PF04851	IPR001650-IPR006935-IPR014001-IPR027417	12554	14476	5381	7303	normal	linear	639	1969726	Unreviewed	ATP-dependent helicase	Helicase_C;ResIII		#C00000,#4040FF	98
1608	A0A2G2MP10	NVUY01000028	17	PF00533-PF01653-PF03120-PF12826	IPR036420-IPR001679-IPR001357-IPR013839-IPR004150-IPR041663-IPR003583-IPR013840-IPR010994-IPR012340	15648	17597	8475	10424	normal	linear	648	1969726	Unreviewed	DNA ligase	BRCT;DNA_ligase_aden;DNA_ligase_OB;HHH_2		#FFC080,#0072BB,#F64A8A,#FF77FF	98
1609	A0A2G2MPK2	NVUY01000028	18	none	none	17659	17952	10486	10779	normal	linear	96	1969726	Unreviewed	Uncharacterized protein			#FFA500	98
1610	A0A2G2MPA1	NVUY01000028	19	PF01850	IPR002716-IPR029060	17942	18352	10769	11179	normal	linear	135	1969726	Unreviewed	PIN domain-containing protein	PIN		#414A4C	98
1611	A0A2G2MP13	NVUY01000028	2	PF04055	IPR023404-IPR007197-IPR034505-IPR006638-IPR004559	589	1644	-6584	-5529	complement	linear	350	1969726	Unreviewed	Heme chaperone HemW	Radical_SAM		#0F4D92	98
1612	A0A2G2MPC4	NVUY01000028	20	PF01479-PF01728	IPR036986-IPR002942-IPR002877-IPR004538-IPR029063	18349	19062	11176	11889	normal	linear	236	1969726	Unreviewed	TlyA family rRNA (Cytidine-2'-O)-methyltransferase	S4;FtsJ		#78866B,#FFAE42	98
1613	A0A2G2MPD6	NVUY01000028	21	PF01687-PF06574	IPR023465-IPR014729-IPR015865-IPR015864-IPR002606-IPR023468	19129	19938	11956	12765	normal	linear	268	1969726	Unreviewed	Riboflavin biosynthesis protein	Flavokinase;FAD_syn		#9ACD32,#0014A8	98
1614	A0A2G2MR41	NVUY01000028	3	PF00293	IPR000086-IPR020476-IPR015797-IPR022927	1760	2233	-5413	-4940	normal	linear	156	1969726	Unreviewed	RNA pyrophosphohydrolase	NUDIX		#EE82EE	98
1615	A0A2G2MP35	NVUY01000028	4	PF00696-PF01842-PF13840	IPR036393-IPR001048-IPR002912-IPR027795-IPR005260-IPR001341-IPR041740	2234	3439	-4939	-3734	normal	linear	400	1969726	Unreviewed	Aspartokinase	AA_kinase;ACT;ACT_7		#6699CC,#2C1608,#9BC4E5	98
1616	A0A2G2MP06	NVUY01000028	5	PF12163	IPR038381-IPR021011	3452	4000	-3721	-3173	normal	linear	181	1969726	Unreviewed	Uncharacterized protein	HobA		#310106	98
1617	A0A2G2MP00	NVUY01000028	6	PF13177	IPR027417	3997	4689	-3176	-2484	normal	linear	229	1969726	Unreviewed	DNA polymerase III subunit delta	DNA_pol3_delta2		#04640D	98
1618	A0A2G2MPJ8	NVUY01000028	7	PF00809	IPR011005-IPR000489-IPR006390	4762	5901	-2411	-1272	normal	linear	378	1969726	Unreviewed	Dihydropteroate synthase	Pterin_bind		#DEAA88	98
1619	A0A2G2MP91	NVUY01000028	8	PF02698	IPR003848	5888	6562	-1285	-611	normal	linear	223	1969726	Unreviewed	Vancomycin resistance protein	DUF218		#FB5514	98
1620	A0A2G2MPB4	NVUY01000028	9	PF04221	IPR013321-IPR007337-IPR026262	6623	6898	-550	-275	normal	linear	90	1969726	Unreviewed	Type II toxin-antitoxin system antitoxin, RelB/DinJ family	RelB		#E115C0	98
1621	A0A0J8XJ91	VHGY01000023	112	PF00009-PF16658	IPR038467-IPR004548-IPR000795-IPR032090-IPR009000-IPR027417-IPR035647-IPR005225-IPR041732	110269	111858	-12485	-10896	complement	linear	528	470	Unreviewed	Peptide chain release factor 3	GTP_EFTU;RF3_C		#FFDEAD,#00587F	99
1622	A0A5S4IXC9	VHGY01000023	113	PF03235-PF07510	IPR004919-IPR011089	112011	114053	-10743	-8701	complement	linear	679	470	Unreviewed	DUF262 domain-containing protein	DUF262;DUF1524		#C08040,#FE6F5E	99
1623	A0A5S4IWV7	VHGY01000023	114	PF03235	IPR004919	114064	115476	-8690	-7278	complement	linear	469	470	Unreviewed	DUF262 domain-containing protein	DUF262		#C08040	99
1624	A0A0R0XEG5	VHGY01000023	115	PF09397	IPR036388-IPR018541-IPR036390	115520	115732	-7234	-7022	complement	linear	69	470	Unreviewed	Ftsk gamma domain	FtsK_gamma		#007AA5	99
1625	A0A5S4IWX5	VHGY01000023	116	PF13672	IPR036457-IPR001932-IPR015655	115754	116515	-7000	-6239	complement	linear	252	470	Unreviewed	Serine/threonine protein phosphatase	PP2C_2		#E03C31	99
1626	A0A5S4IWW7	VHGY01000023	117	PF02661	IPR036597-IPR003812-IPR040198	116703	117707	-6051	-5047	complement	linear	333	470	Unreviewed	Fic family protein	Fic		#C0FF40	99
1627	A0A5S4IWU0	VHGY01000023	118	PF00078	IPR000477	117823	119223	-4931	-3531	complement	linear	465	470	Unreviewed	RNA-directed DNA polymerase	RVT_1		#400080	99
1628	A0A5S4IWV2	VHGY01000023	119	PF10544	IPR018306	119611	120525	-3143	-2229	complement	linear	303	470	Unreviewed	GIY-YIG nuclease family protein	T5orf172		#00FF00	99
1629	A0A5S4IWU3	VHGY01000023	120	none	none	120530	120817	-2224	-1937	complement	linear	94	470	Unreviewed	Uncharacterized protein			#FFA500	99
1630	A0A5S4IWU8	VHGY01000023	121	none	IPR014001-IPR027417	120821	122752	-1933	-2	complement	linear	642	470	Unreviewed	DNA helicase			#FFA500	99
1631	A0A370G659	QQAY01000021	10	PF09299	IPR036397-IPR015378	11287	13467	-11115	-8935	normal	linear	725	493781	Unreviewed	Mu transposase-like protein	Mu-transpos_C		#367588	100
1632	A0A370G4L3	QQAY01000021	11	PF05621	IPR008868-IPR027417	13451	15178	-8951	-7224	normal	linear	574	493781	Unreviewed	TniB protein	TniB		#9F00FF	100
1633	A0A370G1A8	QQAY01000021	12	PF06527-PF15978	IPR009492-IPR032750	15192	17120	-7210	-5282	normal	linear	641	493781	Unreviewed	TniQ protein	TniQ;TnsD		#D8BFD8,#DE6FA1	100
1634	A0A370G3D3	QQAY01000021	13	PF06527-PF15978	IPR009492-IPR032750	17178	19052	-5224	-3350	normal	linear	623	493781	Unreviewed	TniQ protein	TniQ;TnsD		#D8BFD8,#DE6FA1	100
1635	A0A370G0W8	QQAY01000021	14	PF12844	IPR010982-IPR001387	19102	19434	-3300	-2968	normal	linear	109	493781	Unreviewed	Helix-turn-helix protein	HTH_19		#007BA7	100
1636	A0A370G183	QQAY01000021	15	PF06114	IPR010359	19439	20080	-2963	-2322	normal	linear	212	493781	Unreviewed	Uncharacterized protein DUF955	Peptidase_M78		#003366	100
1637	A0A370G3V7	QQAY01000021	16	none	none	20138	20284	-2264	-2118	normal	linear	47	493781	Unreviewed	Uncharacterized protein			#FFA500	100
1638	A0A370G2R7	QQAY01000021	17	PF14452	IPR027802	20326	20571	-2076	-1831	normal	linear	80	493781	Unreviewed	Multiubiquitin	Multi_ubiq		#B8860B	100
1639	A0A370G0X3	QQAY01000021	18	PF00899	IPR000594-IPR035985	20546	21712	-1856	-690	normal	linear	387	493781	Unreviewed	ThiF family protein	ThiF		#734F96	100
1640	A0A370G1B3	QQAY01000021	19	none	none	21702	22082	-700	-320	normal	linear	125	493781	Unreviewed	Uncharacterized protein			#FFA500	100
1641	A0A370G4M8	QQAY01000021	21	PF04851	IPR006935-IPR014001-IPR001650-IPR027417	25070	26989	2668	4587	normal	linear	638	493781	Unreviewed	Superfamily II DNA or RNA helicase	ResIII		#4040FF	100
1642	A0A370G1B8	QQAY01000021	22	PF10544	IPR018306	26979	28121	4577	5719	normal	linear	379	493781	Unreviewed	T5orf172 domain-containing protein	T5orf172		#00FF00	100
1643	A0A370G3E4	QQAY01000021	23	PF14311	IPR025487	28520	30034	6118	7632	normal	linear	503	493781	Unreviewed	Putative zinc ribbon protein	DUF4379		#0BC582	100
1644	A0A370G0X5	QQAY01000021	24	PF04471	IPR011856-IPR007560-IPR011335	30099	30725	7697	8323	normal	linear	207	493781	Unreviewed	Restriction system protein	Mrr_cat		#C8A2C8	100
1645	A0A370G196	QQAY01000021	25	none	none	31042	31479	8640	9077	normal	linear	144	493781	Unreviewed	Uncharacterized protein			#FFA500	100
1646	A0A370G3X3	QQAY01000021	26	none	none	31499	32413	9097	10011	normal	linear	303	493781	Unreviewed	Uncharacterized protein			#FFA500	100
1647	A0A370G2T3	QQAY01000021	27	PF04480	IPR007569	32490	33323	10088	10921	normal	linear	276	493781	Unreviewed	Uncharacterized protein DUF559	DUF559		#FEB8C8	100
1648	A0A370G0Y3	QQAY01000021	28	none	none	34923	35309	12521	12907	normal	linear	127	493781	Unreviewed	Uncharacterized protein			#FFA500	100
1649	A0A370G1C4	QQAY01000021	29	none	none	35399	35896	12997	13494	normal	linear	164	493781	Unreviewed	Uncharacterized protein			#FFA500	100
1650	A0A370G681	QQAY01000021	30	none	none	35934	36152	13532	13750	normal	linear	71	493781	Unreviewed	Uncharacterized protein			#FFA500	100
1651	C2EIY6	ACGT01000036	1	PF02645	IPR043168-IPR003797	27	881	-11858	-11004	complement	linear	283	1423799	Unreviewed	EDD domain protein, DegV family	DegV		#F4BBFF	101
1652	C2EIZ6	ACGT01000036	11	none	none	14104	14574	2219	2689	complement	linear	155	1423799	Unreviewed	Uncharacterized protein			#FFA500	101
1653	C2EIZ7	ACGT01000036	12	none	none	14641	15441	2756	3556	complement	linear	265	1423799	Unreviewed	Uncharacterized protein			#FFA500	101
1654	C2EIZ8	ACGT01000036	13	none	none	15425	16288	3540	4403	complement	linear	286	1423799	Unreviewed	Uncharacterized protein			#FFA500	101
1655	C2EIZ9	ACGT01000036	14	none	none	16275	18272	4390	6387	complement	linear	664	1423799	Unreviewed	Uncharacterized protein			#FFA500	101
1656	C2EJ00	ACGT01000036	15	none	none	18390	18632	6505	6747	complement	linear	79	1423799	Unreviewed	Uncharacterized protein			#FFA500	101
1657	C2EJ01	ACGT01000036	16	PF02384	IPR003356-IPR029063	18650	20041	6765	8156	complement	linear	462	1423799	Unreviewed	Putative type I restriction-modification system, M subunit	N6_Mtase		#FF0000	101
1658	C2EJ02	ACGT01000036	17	PF01420	IPR000055	20043	20600	8158	8715	complement	linear	184	1423799	Unreviewed	Methylase_S domain-containing protein	Methylase_S		#FF55A3	101
1659	C2EJ03	ACGT01000036	18	PF00589-PF13102	IPR010998-IPR013762-IPR002104-IPR025269-IPR011010	20818	21744	8933	9859	normal	linear	307	1423799	Unreviewed	Site-specific recombinase, phage integrase family	Phage_integrase;Phage_int_SAM_5		#00FFFF,#778899	101
1660	C2EJ04	ACGT01000036	19	none	none	21911	22120	10026	10235	complement	linear	68	1423799	Unreviewed	Uncharacterized protein			#FFA500	101
1661	C2EIY7	ACGT01000036	2	PF08876	IPR014975	1018	1527	-10867	-10358	normal	linear	168	1423799	Unreviewed	Uncharacterized protein	DUF1836		#D19FE8	101
1662	C2EJ05	ACGT01000036	20	none	none	22445	23986	10560	12101	normal	linear	512	1423799	Unreviewed	Uncharacterized protein			#FFA500	101
1663	C2EIY8	ACGT01000036	3	PF02677	IPR003828	1582	2358	-10303	-9527	normal	linear	257	1423799	Unreviewed	Epoxyqueuosine reductase QueH	QueH		#08E8DE	101
1664	C2EIY9	ACGT01000036	4	PF01262-PF05222	IPR007698-IPR007886-IPR008141-IPR036291	2696	3850	-9189	-8035	normal	linear	383	1423799	Unreviewed	Alanine dehydrogenase	AlaDh_PNT_C;AlaDh_PNT_N		#9E8317,#01190F	101
1665	C2EIZ0	ACGT01000036	5	PF13520	IPR002293	3890	5284	-7995	-6601	normal	linear	463	1423799	Unreviewed	Amino acid permease	AA_permease_2		#18453B	101
1666	C2EIZ1	ACGT01000036	6	none	none	5542	6105	-6343	-5780	complement	linear	186	1423799	Unreviewed	Uncharacterized protein			#FFA500	101
1667	C2EIZ2	ACGT01000036	7	none	none	6129	8654	-5756	-3231	complement	linear	840	1423799	Unreviewed	Uncharacterized protein			#FFA500	101
1668	C2EIZ3	ACGT01000036	8	PF10544	IPR018306	8725	9927	-3160	-1958	complement	linear	399	1423799	Unreviewed	T5orf172 domain-containing protein	T5orf172		#00FF00	101
1669	C2EIZ4	ACGT01000036	9	PF04851	IPR006935-IPR014001-IPR001650-IPR027417	9920	11878	-1965	-7	complement	linear	651	1423799	Unreviewed	Uncharacterized protein	ResIII		#4040FF	101
1670	A0A4P5SQV3	BJGH01000013	1	PF01641	IPR002579-IPR028427-IPR011057	1614	2054	-8154	-7714	complement	linear	145	1913988	Unreviewed	Peptide-methionine (R)-S-oxide reductase	SelR		#847D81	102
1671	A0A4P5TAQ1	BJGH01000013	10	PF01569	IPR000326-IPR001011-IPR036938	14843	15535	5075	5767	complement	linear	229	1913988	Unreviewed	acidPPc domain-containing protein	PAP2		#58018B	102
1672	A0A4P5SJX5	BJGH01000013	2	PF04342	IPR007437	2103	2429	-7665	-7339	complement	linear	107	1913988	Unreviewed	Membrane protein	DMT_6		#B70639	102
1673	A0A4P5SJW8	BJGH01000013	3	PF10544	IPR018306	4168	5325	-5600	-4443	complement	linear	384	1913988	Unreviewed	T5orf172 domain-containing protein	T5orf172		#00FF00	102
1674	A0A4P5SJV2	BJGH01000013	4	PF00271	IPR001650-IPR014001-IPR027417	5328	7247	-4440	-2521	complement	linear	638	1913988	Unreviewed	Putative ATP-dependent helicase YeeB	Helicase_C		#C00000	102
1675	A0A4P5SLC2	BJGH01000013	5	PF13310	IPR011204	7247	8260	-2521	-1508	complement	linear	336	1913988	Unreviewed	DNA-binding protein	Virulence_RhuM		#873260	102
1676	A0A4V0X2N7	BJGH01000013	6	PF04383	IPR018004	8287	8517	-1481	-1251	complement	linear	75	1913988	Unreviewed	KilA-N domain-containing protein	KilA-N		#703B01	102
1677	A0A4P5SK69	BJGH01000013	7	none	none	8521	9771	-1247	3	complement	linear	415	1913988	Unreviewed	Uncharacterized protein			#FFA500	102
1678	A0A4P5SU08	BJGH01000013	9	PF02779-PF02780-PF13292	IPR009014-IPR005477-IPR005475-IPR033248-IPR005474-IPR029061	12472	14451	2704	4683	complement	linear	658	1913988	Unreviewed	1-deoxy-D-xylulose-5-phosphate synthase	Transket_pyr;Transketolase_C;DXP_synthase_N		#76FF7A,#006994,#F7F1DF	102
1679	A0A1G9NNV1	FNHD01000008	1	PF12728	IPR041657-IPR009061	402	680	-1439	-1161	normal	linear	91	1141221	Unreviewed	Helix-turn-helix domain-containing protein	HTH_17		#F5F5DC	103
1680	A0A1G9NP23	FNHD01000008	10	PF01965	IPR029062-IPR002818-IPR006286	10477	11025	8636	9184	normal	linear	181	1141221	Unreviewed	Protease I	DJ-1_PfpI		#414833	103
1681	A0A1G9NPS6	FNHD01000008	11	PF00009-PF00679	IPR042116-IPR000795-IPR000640-IPR006298-IPR009000-IPR027417-IPR035647-IPR005225-IPR035651	11264	13069	9423	11228	normal	linear	600	1141221	Unreviewed	GTP-binding protein	GTP_EFTU;EFG_C		#FFDEAD,#FFA343	103
1682	A0A1G9NP60	FNHD01000008	12	PF01551-PF08239	IPR011055-IPR016047-IPR003646	13220	14329	11379	12488	normal	linear	368	1141221	Unreviewed	Murein DD-endopeptidase MepM and murein hydrolase activator NlpD, contain LysM domain	Peptidase_M23;SH3_3		#ADFF2F,#118B8A	103
1683	A0A1G9NPV5	FNHD01000008	13	PF02638	IPR013785-IPR003790-IPR017853	14471	16030	12630	14189	normal	linear	518	1141221	Unreviewed	Uncharacterized lipoprotein YddW, UPF0748 family	GHL10		#4AFEFA	103
1684	A0A1G9NP87	FNHD01000008	2	none	none	1092	1733	-749	-108	normal	linear	212	1141221	Unreviewed	Uncharacterized protein			#FFA500	103
1685	A0A1G9NNQ0	FNHD01000008	4	PF00271-PF04851	IPR001650-IPR006935-IPR014001-IPR027417	4577	6580	2736	4739	normal	linear	666	1141221	Unreviewed	Superfamily II DNA or RNA helicase	Helicase_C;ResIII		#C00000,#4040FF	103
1686	A0A1G9NQC6	FNHD01000008	5	PF10544	IPR018306	6573	7772	4732	5931	normal	linear	398	1141221	Unreviewed	T5orf172 domain-containing protein	T5orf172		#00FF00	103
1687	A0A1G9NNT6	FNHD01000008	6	none	none	7807	8607	5966	6766	normal	linear	265	1141221	Unreviewed	Uncharacterized protein			#FFA500	103
1688	A0A1G9NNW3	FNHD01000008	7	none	none	8617	9030	6776	7189	normal	linear	136	1141221	Unreviewed	Uncharacterized protein			#FFA500	103
1689	A0A1G9NNY0	FNHD01000008	8	none	none	9099	9452	7258	7611	complement	linear	116	1141221	Unreviewed	Uncharacterized protein			#FFA500	103
1690	A0A1G9NNZ9	FNHD01000008	9	PF06961	IPR010718-IPR012156	9894	10205	8053	8364	normal	linear	102	1141221	Unreviewed	Uncharacterized membrane protein YsdA, DUF1294 family	DUF1294		#FCB164	103
1691	A0A0Q9PSY8	LMSI01000009	39	PF05257	IPR007921-IPR038765	42446	43528	-13263	-12181	normal	linear	359	1736403	Unreviewed	Amidase	CHAP		#796EE6	104
1692	A0A0Q9PRG2	LMSI01000009	40	none	none	43525	44040	-12184	-11669	normal	linear	170	1736403	Unreviewed	Uncharacterized protein			#FFA500	104
1693	A0A0Q9PW96	LMSI01000009	41	none	IPR027417	44047	45498	-11662	-10211	normal	linear	482	1736403	Unreviewed	Chromosome partitioning protein ParA			#FFA500	104
1694	A0A0Q9PN12	LMSI01000009	42	none	IPR036390	45937	47781	-9772	-7928	normal	linear	613	1736403	Unreviewed	Uncharacterized protein			#FFA500	104
1695	A0A0Q9PFL3	LMSI01000009	43	PF13614	IPR025669-IPR027417	48647	49417	-7062	-6292	normal	linear	255	1736403	Unreviewed	Chromosome partitioning protein	AAA_31		#FF2800	104
1696	A0A0Q9PG92	LMSI01000009	44	none	none	49417	49740	-6292	-5969	normal	linear	106	1736403	Unreviewed	Uncharacterized protein			#FFA500	104
1697	A0A0Q9PNZ7	LMSI01000009	45	PF04480	IPR007569	50368	51387	-5341	-4322	normal	linear	338	1736403	Unreviewed	DUF559 domain-containing protein	DUF559		#FEB8C8	104
1698	A0A0Q9PT15	LMSI01000009	46	none	none	51490	52302	-4219	-3407	complement	linear	269	1736403	Unreviewed	Uncharacterized protein			#FFA500	104
1699	A0A0Q9PTZ3	LMSI01000009	47	PF10544	IPR018306	52537	53730	-3172	-1979	complement	linear	396	1736403	Unreviewed	Helicase	T5orf172		#00FF00	104
1700	A0A0Q9PFZ7	LMSI01000009	48	none	IPR014001-IPR027417	53727	55712	-1982	3	complement	linear	660	1736403	Unreviewed	ATP-dependent helicase			#FFA500	104
1701	A0A0Q9PG39	LMSI01000009	50	none	none	58780	59178	3071	3469	complement	linear	131	1736403	Unreviewed	Uncharacterized protein			#FFA500	104
1702	A0A0Q9PG42	LMSI01000009	51	none	none	59168	59437	3459	3728	complement	linear	88	1736403	Unreviewed	Uncharacterized protein			#FFA500	104
1703	A0A0Q9PRJ1	LMSI01000009	52	none	none	59466	59798	3757	4089	complement	linear	109	1736403	Unreviewed	Uncharacterized protein			#FFA500	104
1704	A0A0Q9PGR8	LMSI01000009	53	none	none	60318	60536	4609	4827	normal	linear	71	1736403	Unreviewed	Uncharacterized protein			#FFA500	104
1705	A0A0Q9PU05	LMSI01000009	54	none	none	60727	61377	5018	5668	normal	linear	215	1736403	Unreviewed	Uncharacterized protein			#FFA500	104
1706	A0A0Q9PFM9	LMSI01000009	55	PF00665-PF13518-PF13936	IPR001584-IPR025246-IPR012337	61439	62779	5730	7070	complement	linear	445	1736403	Unreviewed	Integrase catalytic domain-containing protein	rve;HTH_28;HTH_38		#4000C0,#000D2C,#996515	104
1707	A0A0Q9PG61	LMSI01000009	56	PF01068	IPR012310	62896	63912	7187	8203	complement	linear	337	1736403	Unreviewed	ATP-dependent DNA ligase	DNA_ligase_A_M		#177245	104
1708	A0A0Q9PWB7	LMSI01000009	57	none	none	63959	64165	8250	8456	complement	linear	67	1736403	Unreviewed	Uncharacterized protein			#FFA500	104
1709	A0A0Q9PT02	LMSI01000009	58	none	none	64796	65227	9087	9518	normal	linear	142	1736403	Unreviewed	Uncharacterized protein			#FFA500	104
1710	A0A0Q9PRH8	LMSI01000009	59	none	none	65304	65654	9595	9945	normal	linear	115	1736403	Unreviewed	Uncharacterized protein			#FFA500	104
1711	A0A1Y1QC14	MTEJ01000495	2	PF00580	IPR034739-IPR039904-IPR027417	2315	3418	2314	3417	normal	linear	366	525917	Unreviewed	UvrD-helicase domain-containing protein	UvrD-helicase		#008B8B	105
1712	A0A1Y1QC48	MTEJ01000495	3	none	IPR036770-IPR020683-IPR027417	3659	5188	3658	5187	normal	linear	508	525917	Unreviewed	ANK_REP_REGION domain-containing protein			#FFA500	105
1713	A0A1Y1QC55	MTEJ01000495	4	PF00126-PF03466	IPR036388-IPR000847-IPR005119-IPR036390	5192	6097	5191	6096	normal	linear	300	525917	Unreviewed	Transcriptional activator NhaR	HTH_1;LysR_substrate		#53495F,#F95475	105
1714	A0A1Y1QC27	MTEJ01000495	5	PF05099	IPR029024-IPR007791	6098	6553	6097	6552	complement	linear	150	525917	Unreviewed	Tellurite resistance TerB	TerB		#61FC03	105
1715	A0A1Y1QCE2	MTEJ01000495	6	PF04332	IPR007427	6573	7613	6572	7612	complement	linear	345	525917	Unreviewed	Uncharacterized protein	DUF475		#5D9608	105
1716	A0A1Y1QC25	MTEJ01000495	7	PF02342	IPR003325	7711	8289	7710	8288	complement	linear	191	525917	Unreviewed	Chemical-damaging agent resistance protein C	TerD		#DE98FD	105
1717	A0A1Y1QCE5	MTEJ01000495	8	PF02342	IPR003325	8327	8905	8326	8904	complement	linear	191	525917	Unreviewed	Chemical-damaging agent resistance protein C	TerD		#DE98FD	105
1718	A0A1Y1QCM3	MTEJ01000495	9	none	none	8930	9168	8929	9167	complement	linear	78	525917	Unreviewed	Tellurium resistance protein TerA			#FFA500	105
1719	A0A431J1Y5	RXJX01000001	18	PF00589-PF14659	IPR010998-IPR013762-IPR002104-IPR004107-IPR011010	19721	20749	-14463	-13435	complement	linear	341	2014784	Unreviewed	Site-specific integrase	Phage_integrase;Phage_int_SAM_3		#00FFFF,#4080C0	106
1720	A0A3S0EN75	RXJX01000001	19	none	none	20918	21139	-13266	-13045	complement	linear	72	2014784	Unreviewed	Uncharacterized protein			#FFA500	106
1721	A0A431J1P0	RXJX01000001	20	none	IPR036286-IPR039418	21288	21983	-12896	-12201	normal	linear	230	2014784	Unreviewed	S24 family peptidase			#FFA500	106
1722	A0A3S0DDP0	RXJX01000001	21	none	none	21985	22584	-12199	-11600	normal	linear	198	2014784	Unreviewed	Uncharacterized protein			#FFA500	106
1723	A0A3S0BP74	RXJX01000001	22	PF10544	IPR018306	22900	24081	-11284	-10103	complement	linear	392	2014784	Unreviewed	GIY-YIG nuclease family protein	T5orf172		#00FF00	106
1724	A0A3S0E1T6	RXJX01000001	23	PF00271-PF04851	IPR001650-IPR006935-IPR014001-IPR027417	24074	26005	-10110	-8179	complement	linear	642	2014784	Unreviewed	ATP-dependent helicase	Helicase_C;ResIII		#C00000,#4040FF	106
1725	A0A3S0BP52	RXJX01000001	24	PF02661-PF13784	IPR036597-IPR003812-IPR025758-IPR026287-IPR040198	26206	27342	-7978	-6842	complement	linear	377	2014784	Unreviewed	Fic family protein	Fic;Fic_N		#C0FF40,#00FFC0	106
1726	A0A3S0DNT2	RXJX01000001	25	none	none	27369	27710	-6815	-6474	complement	linear	112	2014784	Unreviewed	Uncharacterized protein			#FFA500	106
1727	A0A431J1G6	RXJX01000001	26	PF13086-PF13087-PF18741	IPR041677-IPR041679-IPR027417-IPR011335	27970	32559	-6214	-1625	complement	linear	1528	2014784	Unreviewed	Uncharacterized protein	AAA_11;AAA_12;MTES_1575		#00C080,#8080C0,#8040C0	106
1728	A0A3S0E3E0	RXJX01000001	27	PF18733	IPR040826-IPR011990	32706	34184	-1478	0	complement	linear	491	2014784	Unreviewed	HEPN_LA2681 domain-containing protein	HEPN_LA2681		#78184A	106
1729	A0A3S0K4H6	RXJX01000001	29	none	none	37067	37405	2883	3221	complement	linear	111	2014784	Unreviewed	Uncharacterized protein			#FFA500	106
1730	A0A3S0CAW9	RXJX01000001	30	none	IPR036869-IPR001623	37495	37998	3311	3814	complement	linear	166	2014784	Unreviewed	J domain-containing protein			#FFA500	106
1731	A0A3S0C2C1	RXJX01000001	31	none	none	38645	39667	4461	5483	normal	linear	339	2014784	Unreviewed	Uncharacterized protein			#FFA500	106
1732	A0A3S0EN85	RXJX01000001	32	PF13814	IPR036388-IPR025855-IPR036390	39707	40510	5523	6326	complement	linear	266	2014784	Unreviewed	MarR family transcriptional regulator	Replic_Relax		#98A088	106
1733	A0A431J1G7	RXJX01000001	33	PF12696	IPR032689-IPR027417	40404	42611	6220	8427	complement	linear	734	2014784	Unreviewed	TraG-D_C domain-containing protein	TraG-D_C		#1C39BB	106
1734	A0A431J1B1	RXJX01000001	34	none	none	42589	42945	8405	8761	complement	linear	117	2014784	Unreviewed	Uncharacterized protein			#FFA500	106
1735	A0A3S0DDQ3	RXJX01000001	35	none	none	42977	43279	8793	9095	complement	linear	99	2014784	Unreviewed	Uncharacterized protein			#FFA500	106
1736	A0A3S0BP82	RXJX01000001	36	PF09681	IPR010056	43701	44798	9517	10614	complement	linear	364	2014784	Unreviewed	Phage_rep_org_N domain-containing protein	Phage_rep_org_N		#4F584E	106
1737	A0A431J1H8	RXJX01000001	37	PF08331-PF13484	IPR004453-IPR013542-IPR017896	45153	46238	10969	12054	complement	linear	360	2014784	Unreviewed	Epoxyqueuosine reductase	DUF1730;Fer4_16		#248AD0,#5C5300	106
1738	A0A3S0E1U9	RXJX01000001	38	PF02367	IPR003442-IPR027417	46263	46736	12079	12552	normal	linear	156	2014784	Unreviewed	tRNA (Adenosine(37)-N6)-threonylcarbamoyltransferase complex ATPase subunit type 1 TsaE	TsaE		#9F6551	106
1739	B0U0T8	CP000937	1818	PF00551-PF02911	IPR037022-IPR005794-IPR002376-IPR005793-IPR011034-IPR036477-IPR041711	1940414	1941352	-10451	-9513	complement	circular	311	484022	Reviewed	Methionyl-tRNA formyltransferase	Formyl_trans_N;Formyl_trans_C		#BCFEC6,#932C70	107
1740	B0U0T9	CP000937	1819	none	none	1941355	1941747	-9510	-9118	complement	circular	129	484022	Unreviewed	Uncharacterized protein			#FFA500	107
1741	B0U0U0	CP000937	1820	none	none	1941750	1942148	-9115	-8717	complement	circular	131	484022	Unreviewed	Uncharacterized protein			#FFA500	107
1742	B0U0U1	CP000937	1821	PF01022	IPR036388-IPR001845-IPR036390-IPR011991	1942305	1942643	-8560	-8222	normal	circular	111	484022	Unreviewed	Putative transcriptional regulator, ArsR family	HTH_5		#A0785A	107
1743	B0U0U2	CP000937	1822	PF01758	IPR038770-IPR002657-IPR004706	1942647	1943675	-8218	-7190	normal	circular	341	484022	Unreviewed	ArsB arsenite/antimonite exporter	SBF		#A0D6B4	107
1744	B0U0U3	CP000937	1823	PF00893	IPR000390	1943727	1944056	-7138	-6809	normal	circular	108	484022	Unreviewed	Putative membrane transporter of cations and cationic drugs, multidrug resistance protein	Multi_Drug_Res		#2B1B04	107
1745	B0U0U4	CP000937	1824	PF01170-PF02926-PF10672	IPR017244-IPR000241-IPR004114-IPR019614-IPR029063	1944068	1946224	-6797	-4641	complement	circular	717	484022	Reviewed	Ribosomal RNA large subunit methyltransferase K/L	UPF0020;THUMP;Methyltrans_SAM		#B5AFC4,#D4C67A,#C0FF00	107
1746	B0U0U5	CP000937	1825	PF00589-PF13356-PF14659	IPR010998-IPR013762-IPR038488-IPR002104-IPR025166-IPR004107-IPR011010	1946589	1947785	-4276	-3080	normal	circular	397	484022	Unreviewed	Phage integrase	Phage_integrase;Arm-DNA-bind_3;Phage_int_SAM_3		#00FFFF,#FFC0CB,#4080C0	107
1747	B0U0U6	CP000937	1826	none	none	1947789	1949015	-3076	-1850	complement	circular	407	484022	Unreviewed	Uncharacterized protein			#FFA500	107
1748	B0U0U7	CP000937	1827	none	none	1949035	1950780	-1830	-85	complement	circular	580	484022	Unreviewed	Uncharacterized protein			#FFA500	107
1749	B0U0U9	CP000937	1829	none	IPR011990	1953697	1956789	2832	5924	normal	circular	1029	484022	Unreviewed	Uncharacterized protein			#FFA500	107
1750	B0U0V0	CP000937	1830	PF13310	IPR011204	1956890	1957885	6025	7020	normal	circular	330	484022	Unreviewed	Uncharacterized protein	Virulence_RhuM		#873260	107
1751	B0U0V1	CP000937	1831	none	IPR014001-IPR001650-IPR027417	1958054	1959979	7189	9114	normal	circular	640	484022	Unreviewed	DEAD/DEAH box helicase-like protein			#FFA500	107
1752	B0U0V2	CP000937	1832	PF13455	IPR018306	1959969	1961165	9104	10300	normal	circular	397	484022	Unreviewed	T5orf172 domain-containing protein	MUG113		#0047AB	107
1753	B0U0V3	CP000937	1833	PF01381	IPR010982-IPR001387	1961180	1961470	10315	10605	complement	circular	95	484022	Unreviewed	Putative transcriptional regulator, XRE family	HTH_3		#40FFC0	107
1754	B0U0V4	CP000937	1834	PF05973	IPR009241	1961467	1961787	10602	10922	complement	circular	105	484022	Unreviewed	Uncharacterized protein	Gp49		#C90016	107
1755	B0U0V5	CP000937	1835	PF07275	IPR041893-IPR041895-IPR009899	1961875	1962381	11010	11516	complement	circular	167	484022	Unreviewed	Putative antirestriction protein	ArdA		#AE7AA1	107
1756	B0U0V6	CP000937	1836	none	none	1962912	1963118	12047	12253	normal	circular	67	484022	Unreviewed	Uncharacterized protein			#FFA500	107
1757	B0U0V7	CP000937	1837	PF06965	IPR023171-IPR004670	1963204	1964547	12339	13682	normal	circular	446	484022	Unreviewed	Na(+)/H(+) antiporter NhaA	Na_H_antiport_1		#C2A393	107
1758	B0U0V8	CP000937	1838	none	none	1964578	1965300	13713	14435	complement	circular	239	484022	Unreviewed	Uncharacterized protein			#FFA500	107
1759	E8LYQ3	AEVS01000092	10	none	none	9208	12561	-4231	-878	normal	linear	1116	945543	Unreviewed	Uncharacterized protein			#FFA500	108
1760	E8LYQ4	AEVS01000092	11	none	none	12568	13227	-871	-212	normal	linear	218	945543	Unreviewed	Uncharacterized protein			#FFA500	108
1761	E8LYQ6	AEVS01000092	13	PF00271	IPR001650-IPR014001-IPR027417	16143	18167	2704	4728	normal	linear	673	945543	Unreviewed	Helicase ATP-binding domain-containing protein	Helicase_C		#C00000	108
1762	E8LYQ7	AEVS01000092	14	PF13455	IPR018306	18172	19425	4733	5986	normal	linear	416	945543	Unreviewed	T5orf172 domain-containing protein	MUG113		#0047AB	108
1763	E8LYQ8	AEVS01000092	15	none	none	19668	20051	6229	6612	normal	linear	126	945543	Unreviewed	Uncharacterized protein			#FFA500	108
1764	E8LYQ9	AEVS01000092	16	none	none	20271	20501	6832	7062	normal	linear	75	945543	Unreviewed	Uncharacterized protein			#FFA500	108
1765	E8LYR0	AEVS01000092	17	none	none	20575	20727	7136	7288	complement	linear	49	945543	Unreviewed	Uncharacterized protein			#FFA500	108
1766	E8LYR1	AEVS01000092	18	none	none	20938	21681	7499	8242	complement	linear	246	945543	Unreviewed	Uncharacterized protein			#FFA500	108
1767	E8LYR2	AEVS01000092	19	none	none	22418	23134	8979	9695	normal	linear	237	945543	Unreviewed	Uncharacterized protein			#FFA500	108
1768	E8LYP5	AEVS01000092	2	PF13614	IPR025669-IPR025501-IPR027417-IPR010223	266	1078	-13173	-12361	complement	linear	269	945543	Unreviewed	Septum site-determining protein MinD	AAA_31		#FF2800	108
1769	E8LYR3	AEVS01000092	20	PF00931	IPR002182-IPR027417	23351	25978	9912	12539	complement	linear	874	945543	Unreviewed	NB-ARC domain-containing protein	NB-ARC		#0232FD	108
1770	E8LYR4	AEVS01000092	21	PF12728	IPR041657-IPR009061-IPR010093	26234	26419	12795	12980	normal	linear	60	945543	Unreviewed	HTH_17 domain-containing protein	HTH_17		#F5F5DC	108
1771	E8LYR5	AEVS01000092	22	none	none	26431	26796	12992	13357	normal	linear	120	945543	Unreviewed	Uncharacterized protein			#FFA500	108
1772	E8LYP6	AEVS01000092	3	PF03775-PF05209	IPR016098-IPR038061-IPR013033-IPR005526-IPR007874-IPR036145	1097	1759	-12342	-11680	complement	linear	219	945543	Unreviewed	Probable septum site-determining protein MinC	MinC_C;MinC_N		#6A3A35,#BA6801	108
1773	E8LYP7	AEVS01000092	4	PF05166	IPR038068-IPR027354	1921	2211	-11518	-11228	normal	linear	95	945543	Unreviewed	YcgL domain-containing protein VIBR0546_02454	YcgL		#168E5C	108
1774	E8LYP8	AEVS01000092	5	PF13406	IPR031304-IPR023346-IPR011970	2256	3227	-11183	-10212	normal	linear	322	945543	Unreviewed	Putative lytic murein transglycosylase	SLT_2		#16C0D0	108
1775	E8LYP9	AEVS01000092	6	PF00126-PF03466	IPR036388-IPR000847-IPR005119-IPR036390	3284	4225	-10155	-9214	normal	linear	312	945543	Unreviewed	Transcriptional regulator	HTH_1;LysR_substrate		#53495F,#F95475	108
1776	E8LYQ0	AEVS01000092	7	PF01773-PF07662-PF07670	IPR002668-IPR011657-IPR011642-IPR008276-IPR018270	4453	5652	-8986	-7787	normal	linear	398	945543	Unreviewed	Nucleoside permease	Nucleos_tra2_N;Nucleos_tra2_C;Gate		#C62100,#014347,#233809	108
1777	E8LYQ1	AEVS01000092	8	PF00763-PF02882	IPR000672-IPR020630-IPR020631-IPR036291	6001	6864	-7438	-6575	complement	linear	286	945543	Unreviewed	Bifunctional protein FolD	THF_DHG_CYH;THF_DHG_CYH_C		#42083B,#82785D	108
1778	E8LYQ2	AEVS01000092	9	PF00589	IPR013762-IPR002104-IPR011010	7757	9211	-5682	-4228	normal	linear	483	945543	Unreviewed	Phage integrase family protein	Phage_integrase		#00FFFF	108
1779	A0A0Q4V8E8	LMMJ01000004	17	PF00462	IPR036249-IPR002109	16646	16906	-10204	-9944	normal	linear	85	1736311	Unreviewed	Glutaredoxin domain-containing protein	Glutaredoxin		#023087	109
1780	A0A0Q4VC32	LMMJ01000004	18	none	none	16906	17355	-9944	-9495	normal	linear	148	1736311	Unreviewed	Uncharacterized protein			#FFA500	109
1781	A0A0Q4V3G5	LMMJ01000004	19	none	none	17438	17647	-9412	-9203	normal	linear	68	1736311	Unreviewed	Uncharacterized protein			#FFA500	109
1782	A0A0Q4UVS0	LMMJ01000004	20	PF02661	IPR036597-IPR003812	17766	18443	-9084	-8407	normal	linear	224	1736311	Unreviewed	Fido domain-containing protein	Fic		#C0FF40	109
1783	A0A0Q4V9X5	LMMJ01000004	21	none	none	18440	18940	-8410	-7910	normal	linear	165	1736311	Unreviewed	Uncharacterized protein			#FFA500	109
1784	A0A0Q4UVU1	LMMJ01000004	22	none	none	19093	19299	-7757	-7551	normal	linear	67	1736311	Unreviewed	Uncharacterized protein			#FFA500	109
1785	A0A0Q4V6Q3	LMMJ01000004	23	none	none	19398	19775	-7452	-7075	complement	linear	124	1736311	Unreviewed	Uncharacterized protein			#FFA500	109
1786	A0A0Q4V1J4	LMMJ01000004	24	PF08751-PF13604	IPR014862-IPR027417	20277	24773	-6573	-2077	normal	linear	1497	1736311	Unreviewed	TrwC domain-containing protein	TrwC;AAA_30		#32127A,#D99058	109
1787	A0A0Q4UVQ9	LMMJ01000004	25	PF00239	IPR036162-IPR006119	25006	25599	-1844	-1251	normal	linear	196	1736311	Unreviewed	Invertase	Resolvase		#E52B50	109
1788	A0A0Q4UVK9	LMMJ01000004	26	none	none	25974	26558	-876	-292	normal	linear	193	1736311	Unreviewed	Uncharacterized protein			#FFA500	109
1789	A0A0Q4V8T2	LMMJ01000004	28	none	IPR014001-IPR001650-IPR027417	29534	31501	2684	4651	normal	linear	654	1736311	Unreviewed	ATP-dependent helicase			#FFA500	109
1790	A0A0Q4V8E3	LMMJ01000004	29	PF10544	IPR018306	31498	32655	4648	5805	normal	linear	384	1736311	Unreviewed	Helicase	T5orf172		#00FF00	109
1791	A0A0Q4V4B9	LMMJ01000004	30	none	IPR036410	32813	33001	5963	6151	normal	linear	61	1736311	Unreviewed	Uncharacterized protein			#FFA500	109
1792	A0A0Q4UVL7	LMMJ01000004	31	PF11774	IPR042254-IPR042261-IPR024412	33392	33736	6542	6886	complement	linear	113	1736311	Unreviewed	Lysylphosphatidylglycerol synthetase	Lsr2		#B7DAD2	109
1793	A0A0Q4UVE3	LMMJ01000004	32	PF02661	IPR036388-IPR036597-IPR003812-IPR040198	34435	35634	7585	8784	normal	linear	398	1736311	Unreviewed	Fido domain-containing protein	Fic		#C0FF40	109
1794	A0A0Q4V8F9	LMMJ01000004	33	none	IPR014756	35692	36072	8842	9222	normal	linear	125	1736311	Unreviewed	Uncharacterized protein			#FFA500	109
1795	A0A0Q4VC49	LMMJ01000004	34	PF04542-PF08281	IPR036388-IPR007627-IPR013249-IPR039425-IPR013324-IPR013325-IPR014284	36326	36871	9476	10021	normal	linear	180	1736311	Unreviewed	Uncharacterized protein	Sigma70_r2;Sigma70_r4_2		#1DACD6,#66FF00	109
1796	A0A0Q4V3I2	LMMJ01000004	35	none	none	36864	37898	10014	11048	normal	linear	343	1736311	Unreviewed	Uncharacterized protein			#FFA500	109
1797	A0A0Q4UVU2	LMMJ01000004	36	PF13191	IPR041664-IPR027417	38366	39577	11516	12727	normal	linear	402	1736311	Unreviewed	AAA_16 domain-containing protein	AAA_16		#196956	109
1798	A0A4P8HE17	CP040020	2702	none	none	3063937	3064329	-11983	-11591	complement	circular	129	2575923	Unreviewed	Uncharacterized protein			#FFA500	110
1799	A0A4P8HAW5	CP040020	2704	PF07804-PF13657	IPR012893-IPR017508	3068127	3069368	-7793	-6552	complement	circular	412	2575923	Unreviewed	Type II toxin-antitoxin system HipA family toxin	HipA_C;Couple_hipA		#8C41BB,#ECEDFE	110
1800	A0A4P8HDG9	CP040020	2705	PF13560	IPR010982-IPR001387	3069365	3069652	-6555	-6268	complement	circular	94	2575923	Unreviewed	Helix-turn-helix transcriptional regulator	HTH_31		#FF8C00	110
1801	A0A4V1EC37	CP040020	2706	PF06827	IPR010663-IPR000214	3069891	3070088	-6029	-5832	complement	circular	64	2575923	Unreviewed	FPG-type domain-containing protein	zf-FPG_IleRS		#2B2D32	110
1802	A0A4P8HEI1	CP040020	2707	PF18862	IPR041223	3070185	3071660	-5735	-4260	complement	circular	490	2575923	Unreviewed	ApeA_NTD1 domain-containing protein	ApeA_NTD1		#CBA135	110
1803	A0A4P8HAW9	CP040020	2708	none	none	3071858	3072139	-4062	-3781	normal	circular	92	2575923	Unreviewed	Uncharacterized protein			#FFA500	110
1804	A0A4P8HD76	CP040020	2709	PF13560	IPR010982-IPR001387	3072262	3072486	-3658	-3434	normal	circular	73	2575923	Unreviewed	Helix-turn-helix transcriptional regulator	HTH_31		#FF8C00	110
1805	A0A4P8HDB5	CP040020	2710	PF10544	IPR018306	3072730	3073938	-3190	-1982	complement	circular	401	2575923	Unreviewed	GIY-YIG nuclease family protein	T5orf172		#00FF00	110
1806	A0A4P8HC99	CP040020	2711	none	IPR027417	3073938	3075923	-1982	3	complement	circular	660	2575923	Unreviewed	ATP-dependent helicase			#FFA500	110
1807	A0A4P8HAX0	CP040020	2713	PF06827	IPR010663-IPR000214	3079109	3079348	3189	3428	complement	circular	78	2575923	Unreviewed	FPG-type domain-containing protein	zf-FPG_IleRS		#2B2D32	110
1808	A0A4P8HE24	CP040020	2714	PF02683	IPR003834	3079828	3080745	3908	4825	complement	circular	304	2575923	Unreviewed	Cytochrome c biogenesis protein CcdA	DsbD		#94C661	110
1809	A0A4P8HAX3	CP040020	2715	PF08534	IPR036249-IPR013740-IPR013766	3080749	3081276	4829	5356	complement	circular	174	2575923	Unreviewed	TlpA family protein disulfide reductase	Redoxin		#F8907D	110
1810	A0A4P8HDI1	CP040020	2716	none	none	3081273	3081569	5353	5649	complement	circular	97	2575923	Unreviewed	Uncharacterized protein			#FFA500	110
1811	A0A4V1EC38	CP040020	2717	PF03243-PF12324	IPR004927-IPR024259-IPR036390	3081599	3082261	5679	6341	complement	circular	219	2575923	Unreviewed	Organomercurial lyase MerB	MerB;HTH_15		#895E6B,#788E95	110
1812	A0A4P8HEJ1	CP040020	2718	PF02852-PF07992	IPR016156-IPR036188-IPR004099-IPR023753-IPR001100-IPR021179	3082312	3083733	6392	7813	complement	circular	472	2575923	Unreviewed	Mercury(II) reductase	Pyr_redox_dim;Pyr_redox_2		#FB6AB8,#576094	110
1813	A0A4P8HAX8	CP040020	2719	PF13411	IPR000551-IPR009061	3083838	3084227	7918	8307	normal	circular	128	2575923	Unreviewed	Heavy metal-responsive transcriptional regulator	MerR_1		#80FFC0	110
1814	A0A4P8HD87	CP040020	2720	PF01149-PF06827-PF06831	IPR035937-IPR020629-IPR012319-IPR010663-IPR015886-IPR000214-IPR010979	3084555	3085532	8635	9612	complement	circular	324	2575923	Unreviewed	Formamidopyrimidine-DNA glycosylase	Fapy_DNA_glyco;zf-FPG_IleRS;H2TH		#DB1474,#2B2D32,#8489AE	110
1815	A0A4P8HF14	CP040020	2721	PF00035-PF14622	IPR036389-IPR011907-IPR014720-IPR000999	3085566	3086255	9646	10335	complement	circular	228	2575923	Unreviewed	Ribonuclease 3	dsrm;Ribonucleas_3_3		#860E04,#FBC206	110
1816	A0A4P8HDC6	CP040020	2722	PF01783	IPR002677-IPR011332	3086305	3086508	10385	10588	complement	circular	66	2575923	Unreviewed	50S ribosomal protein L32	Ribosomal_L32p		#6EAB9B	110
1817	A0A165Y0H2	CP017363	2437	none	IPR029033-IPR005952-IPR013078	2671099	2671350	-11520	-11269	complement	circular	82	1590	Unreviewed	Phosphoglycerate mutase			#FFA500	111
1818	A0A1W6NTJ7	CP017363	2438	none	none	2671572	2672210	-11047	-10409	complement	circular	211	1590	Unreviewed	Uncharacterized protein			#FFA500	111
1819	A0A1W6NTR1	CP017363	2439	PF00270-PF00271	IPR011545-IPR001650-IPR014001-IPR027417	2672203	2675481	-10416	-7138	complement	circular	1091	1590	Unreviewed	Helicase	DEAD;Helicase_C		#E7FEFF,#C00000	111
1820	A0A1W6NTI8	CP017363	2440	PF04539-PF04542-PF04545-PF17726	IPR036388-IPR007624-IPR007627-IPR007630-IPR041368-IPR000943-IPR013324-IPR013325-IPR014284	2675502	2676875	-7117	-5744	complement	circular	456	1590	Unreviewed	RNA_pol_sigma70 domain-containing protein	Sigma70_r3;Sigma70_r2;Sigma70_r4;DpnI_C		#F2CDFE,#1DACD6,#645341,#760035	111
1821	A0A1W6NTH4	CP017363	2441	PF13612	IPR025668	2676976	2677869	-5643	-4750	complement	circular	296	1590	Unreviewed	Tnp_DDE_dom domain-containing protein	DDE_Tnp_1_3		#647A41	111
1822	A0A1W6NTW1	CP017363	2442	none	none	2677889	2678263	-4730	-4356	complement	circular	123	1590	Unreviewed	Uncharacterized protein			#FFA500	111
1823	A0A1W6NTG7	CP017363	2443	none	none	2678274	2678453	-4345	-4166	complement	circular	58	1590	Unreviewed	Uncharacterized protein			#FFA500	111
1824	A0A165X2Z1	CP017363	2444	PF00589	IPR013762-IPR002104-IPR011010	2678629	2679219	-3990	-3400	complement	circular	195	1590	Unreviewed	Integrase	Phage_integrase		#00FFFF	111
1825	A0A1W6NTE6	CP017363	2445	PF10544	IPR018306	2679473	2680681	-3146	-1938	complement	circular	401	1590	Unreviewed	T5orf172 domain-containing protein	T5orf172		#00FF00	111
1826	A0A1W6NU40	CP017363	2446	PF04851	IPR006935-IPR014001-IPR001650-IPR027417	2680668	2682629	-1951	10	complement	circular	652	1590	Unreviewed	ATP-dependent helicase	ResIII		#4040FF	111
1827	A0A162DTS3	CP017363	2448	PF00589-PF13102	IPR010998-IPR013762-IPR002104-IPR025269-IPR011010	2685485	2686615	2866	3996	complement	circular	375	1590	Unreviewed	Integrase	Phage_integrase;Phage_int_SAM_5		#00FFFF,#778899	111
1828	A0A165X356	CP017363	2449	PF07799	IPR012441	2686608	2687234	3989	4615	complement	circular	207	1590	Unreviewed	Uncharacterized protein	DUF1643		#496E76	111
1829	A0A1W6NTJ8	CP017363	2451	none	none	2687644	2687928	5025	5309	complement	circular	93	1590	Unreviewed	Uncharacterized protein			#FFA500	111
1830	A0A1W6NTI3	CP017363	2452	PF00589-PF13102	IPR010998-IPR013762-IPR002104-IPR025269-IPR011010	2688099	2689232	5480	6613	complement	circular	376	1590	Unreviewed	Uncharacterized protein	Phage_integrase;Phage_int_SAM_5		#00FFFF,#778899	111
1831	A0A1W6NV03	CP017363	2453	none	none	2689300	2689485	6681	6866	complement	circular	60	1590	Unreviewed	Uncharacterized protein			#FFA500	111
1832	A0A1W6NTX0	CP017363	2454	none	IPR014015-IPR027417-IPR006500	2689508	2691166	6889	8547	complement	circular	551	1590	Unreviewed	SF3 helicase domain-containing protein			#FFA500	111
1833	A0A1W6NTH7	CP017363	2455	none	none	2691166	2691576	8547	8957	complement	circular	135	1590	Unreviewed	Uncharacterized protein			#FFA500	111
1834	A0A1W6NTJ9	CP017363	2456	PF00476	IPR001098-IPR002298	2691590	2692864	8971	10245	complement	circular	423	1590	Unreviewed	POLAc domain-containing protein	DNA_pol_A		#E3F894	111
1835	A0A1W6NTF7	CP017363	2457	none	none	2693008	2693922	10389	11303	complement	circular	303	1590	Unreviewed	Uncharacterized protein			#FFA500	111
1836	A0A2A7PX00	PCZQ01000031	26	PF04464	IPR043149-IPR043148-IPR007554	25322	26416	-12233	-11139	complement	linear	363	1606	Unreviewed	Teichoic acid biosynthesis protein	Glyphos_transf		#40FF00	112
1837	A0A2A7PXK8	PCZQ01000031	27	PF02588-PF10035	IPR015867-IPR003740-IPR019264	26519	27391	-11036	-10164	complement	linear	289	1606	Unreviewed	YitT family protein	YitT_membrane;DUF2179		#F9D7CD,#876128	112
1838	A0A2A7PYR7	PCZQ01000031	28	PF07859	IPR029058-IPR013094	27531	28415	-10024	-9140	complement	linear	293	1606	Unreviewed	Alpha/beta hydrolase	Abhydrolase_3		#80C000	112
1839	A0A2A7PXQ2	PCZQ01000031	29	PF01381	IPR010982-IPR001387-IPR013430	28509	28802	-9046	-8753	complement	linear	96	1606	Unreviewed	Addiction module antidote protein, HigA family	HTH_3		#40FFC0	112
1840	A0A2A7PXC5	PCZQ01000031	30	PF03235-PF07510	IPR004919-IPR011089	28815	30920	-8740	-6635	complement	linear	700	1606	Unreviewed	DUF262 domain-containing protein	DUF262;DUF1524		#C08040,#FE6F5E	112
1841	A0A2A7PYE8	PCZQ01000031	31	none	none	31066	31341	-6489	-6214	complement	linear	90	1606	Unreviewed	Uncharacterized protein			#FFA500	112
1842	A0A2A7PWZ8	PCZQ01000031	32	PF00871	IPR004372-IPR000890-IPR043129	31384	32583	-6171	-4972	complement	linear	398	1606	Unreviewed	Acetate kinase	Acetate_kinase		#A1A711	112
1843	A0A2A7PXM9	PCZQ01000031	33	PF04480	IPR007569	32769	33383	-4786	-4172	complement	linear	203	1606	Unreviewed	DUF559 domain-containing protein	DUF559		#FEB8C8	112
1844	A0A2A7PY44	PCZQ01000031	34	PF10544	IPR018306	34417	35604	-3138	-1951	complement	linear	394	1606	Unreviewed	T5orf172 domain-containing protein	T5orf172		#00FF00	112
1845	A0A2A7PXP2	PCZQ01000031	35	PF04851	IPR006935-IPR014001-IPR001650-IPR027417	35605	37554	-1950	-1	complement	linear	648	1606	Unreviewed	ATP-dependent helicase	ResIII		#4040FF	112
1846	A0A2A7PXM1	PCZQ01000031	37	PF12643	IPR025984	40498	40797	2943	3242	complement	linear	98	1606	Unreviewed	Nucleotide pyrophosphohydrolase	MazG-like		#01FB92	112
1847	A0A2A7PXL7	PCZQ01000031	38	none	none	40937	41380	3382	3825	complement	linear	146	1606	Unreviewed	Uncharacterized protein			#FFA500	112
1848	A0A2A7PYS6	PCZQ01000031	39	PF13274	IPR025272	41768	42229	4213	4674	complement	linear	152	1606	Unreviewed	DUF4065 domain-containing protein	DUF4065		#FD0F31	112
1849	A0A2A7PXR3	PCZQ01000031	40	PF00224-PF00391-PF02887	IPR015806-IPR040442-IPR036918-IPR015793-IPR008279-IPR015795-IPR001697-IPR011037-IPR015813	42405	44165	4850	6610	complement	linear	585	1606	Unreviewed	Pyruvate kinase	PK;PEP-utilizers;PK_C		#BE8485,#C660FB,#120104	112
1850	A0A179C8I6	PCZQ01000031	41	PF00365	IPR012828-IPR000023-IPR012003-IPR022953-IPR035966	44189	45151	6634	7596	complement	linear	319	1606	Unreviewed	ATP-dependent 6-phosphofructokinase	PFK		#A52A2A	112
1851	A0A2A7PYF8	PCZQ01000031	42	PF01336-PF02811-PF07733-PF14579-PF17657	IPR041931-IPR004365-IPR004013-IPR011708-IPR029460-IPR040982-IPR004805-IPR003141-IPR016195	45317	48646	7762	11091	complement	linear	1108	1606	Unreviewed	DNA polymerase III subunit alpha	tRNA_anti-codon;PHP;DNA_pol3_alpha;HHH_6;DNA_pol3_finger		#D48958,#F0E130,#00008B,#654321,#5D3954	112
1852	A0A2A7PX08	PCZQ01000031	43	PF11151	IPR021324	48768	48965	11213	11410	normal	linear	64	1606	Unreviewed	DUF2929 domain-containing protein	DUF2929		#05AEE8	112
1853	A0A2A7PY54	PCZQ01000031	44	PF13751	IPR025668	49416	50135	11861	12580	complement	linear	238	1606	Unreviewed	Tnp_DDE_dom domain-containing protein	DDE_Tnp_1_6		#C3C1BE	112
1854	A0A096XL96	KJ123688	1	PF00154	IPR023400-IPR013765-IPR020588-IPR020587-IPR003593-IPR027417	204	1271	-6343	-5276	normal	linear	354	666	Unreviewed	Protein RecA	RecA		#9F98F8	113
1855	A0A096XLA1	KJ123688	10	none	none	14734	15192	8187	8645	complement	linear	151	666	Unreviewed	Uncharacterized protein			#FFA500	113
1856	A0A096XLA0	KJ123688	11	PF00226	IPR036869-IPR001623	15199	15609	8652	9062	complement	linear	135	666	Unreviewed	J domain-containing protein	DnaJ		#1167D9	113
1857	A0A096XL07	KJ123688	12	PF00665	IPR036397-IPR001584-IPR038965-IPR012337	16056	17045	9509	10498	normal	linear	328	666	Unreviewed	Transposase	rve		#4000C0	113
1858	A0A096XLA2	KJ123688	13	PF00376-PF09278	IPR000551-IPR015358-IPR010211-IPR009061	17211	17645	10664	11098	complement	linear	143	666	Unreviewed	Transcriptional activator SoxR	MerR;MerR-DNA-bind		#D19012,#B7D802	113
1859	A0A096XL04	KJ123688	14	PF00892	IPR000620	17963	18844	11416	12297	normal	linear	292	666	Unreviewed	Drug/metabolite transporter superfamily permease	EamA		#826392	113
1860	A0A096XL03	KJ123688	15	none	IPR027417	19225	21105	12678	14558	complement	linear	625	666	Unreviewed	Uncharacterized protein			#FFA500	113
1861	A0A096XL00	KJ123688	2	none	IPR036086	1373	2593	-5174	-3954	complement	linear	405	666	Unreviewed	ParB-like nuclease			#FFA500	113
1862	A0A096XKZ9	KJ123688	3	none	none	2783	3916	-3764	-2631	normal	linear	376	666	Unreviewed	Uncharacterized protein			#FFA500	113
1863	A0A096XL98	KJ123688	4	PF13589	IPR036890	4204	6225	-2343	-322	complement	linear	672	666	Unreviewed	MutL-like protein	HATPase_c_3		#3D2B1F	113
1864	A0A096XL99	KJ123688	6	PF00271	IPR001650-IPR014001-IPR027417	9247	11268	2700	4721	normal	linear	672	666	Unreviewed	Helicase ATP-binding domain-containing protein	Helicase_C		#C00000	113
1865	A0A096XL02	KJ123688	7	PF10544	IPR018306	11284	12531	4737	5984	normal	linear	414	666	Unreviewed	T5orf172 domain-containing protein	T5orf172		#00FF00	113
1866	A0A096XL08	KJ123688	8	PF00665	IPR036397-IPR001584-IPR038965-IPR012337	13036	14025	6489	7478	normal	linear	328	666	Unreviewed	Transposase	rve		#4000C0	113
1867	A0A096XL01	KJ123688	9	none	none	14114	14731	7567	8184	complement	linear	204	666	Unreviewed	Uncharacterized protein			#FFA500	113
1868	A0A0G0JIS2	LBSX01000003	48	none	none	68790	70136	-9307	-7961	normal	linear	447	1619046	Unreviewed	Uncharacterized protein			#FFA500	114
1869	A0A0G0GDA9	LBSX01000003	49	none	none	70120	71073	-7977	-7024	normal	linear	316	1619046	Unreviewed	Uncharacterized protein			#FFA500	114
1870	A0A0G0GA44	LBSX01000003	50	PF05635	IPR036583-IPR012657	71132	71494	-6965	-6603	normal	linear	119	1619046	Unreviewed	Uncharacterized protein	23S_rRNA_IVP		#5E7A6A	114
1871	A0A0G0IUZ9	LBSX01000003	51	none	none	71555	72769	-6542	-5328	normal	linear	403	1619046	Unreviewed	Uncharacterized protein			#FFA500	114
1872	A0A0G0GPA4	LBSX01000003	52	PF12666	IPR024414	72839	73270	-5258	-4827	normal	linear	142	1619046	Unreviewed	Uncharacterized protein	PrgI		#B29869	114
1873	A0A0G0JIS6	LBSX01000003	53	PF11130	IPR025955	73448	74137	-4649	-3960	normal	linear	228	1619046	Unreviewed	Uncharacterized protein	TraC_F_IV		#1D0051	114
1874	A0A0G0GDB5	LBSX01000003	54	PF12846	IPR027417	74154	76007	-3943	-2090	normal	linear	616	1619046	Unreviewed	Type IV secretory pathway VirB4 component-like protein	AAA_10		#8BE7FC	114
1875	A0A0G0GA49	LBSX01000003	55	none	none	76112	76687	-1985	-1410	normal	linear	190	1619046	Unreviewed	Uncharacterized protein			#FFA500	114
1876	A0A0G0IV04	LBSX01000003	56	none	IPR029057-IPR000836	76808	77455	-1289	-642	normal	linear	214	1619046	Unreviewed	Uncharacterized protein			#FFA500	114
1877	A0A0G0GPA9	LBSX01000003	57	PF01381	IPR010982-IPR001387	77896	78093	-201	-4	normal	linear	64	1619046	Unreviewed	Transcriptional regulator, XRE family	HTH_3		#40FFC0	114
1878	A0A0G0GDB9	LBSX01000003	59	PF04851	IPR006935-IPR014001-IPR027417	80798	82735	2701	4638	normal	linear	644	1619046	Unreviewed	DEAD/DEAH box helicase	ResIII		#4040FF	114
1879	A0A0G0GA53	LBSX01000003	60	PF10544	IPR018306	82737	83891	4640	5794	normal	linear	383	1619046	Unreviewed	T5orf172 domain-containing protein	T5orf172		#00FF00	114
1880	A0A0G0IV09	LBSX01000003	61	PF00239-PF07508-PF13408	IPR038109-IPR036162-IPR006119-IPR011109-IPR025827	83881	85203	5784	7106	complement	linear	439	1619046	Unreviewed	Recombinase	Resolvase;Recombinase;Zn_ribbon_recom		#E52B50,#B666D2,#B03060	114
1881	A0A0G0GPB4	LBSX01000003	62	none	none	85343	86221	7246	8124	normal	linear	291	1619046	Unreviewed	Uncharacterized protein			#FFA500	114
1882	A0A0G0JIT8	LBSX01000003	63	none	none	86231	86692	8134	8595	normal	linear	152	1619046	Unreviewed	Uncharacterized protein			#FFA500	114
1883	A0A0G0GDC5	LBSX01000003	64	none	none	86753	86965	8656	8868	normal	linear	69	1619046	Unreviewed	Uncharacterized protein			#FFA500	114
1884	A0A3C1RBQ1	DMPU01000145	1	PF10544	IPR018306	125	1336	-3175	-1964	complement	linear	402	1871047	Unreviewed	T5orf172 domain-containing protein	T5orf172		#00FF00	115
1885	A0A3C1RBI2	DMPU01000145	10	none	none	10669	10875	7369	7575	complement	linear	67	1871047	Unreviewed	Uncharacterized protein			#FFA500	115
1886	A0A3C1RDL4	DMPU01000145	2	PF00271-PF04851	IPR001650-IPR006935-IPR014001-IPR027417	1326	3296	-1974	-4	complement	linear	655	1871047	Unreviewed	ATP-dependent helicase	Helicase_C;ResIII		#C00000,#4040FF	115
1887	A0A3C1RBP3	DMPU01000145	4	PF08843	IPR014942	6005	7078	2705	3778	complement	linear	356	1871047	Unreviewed	Uncharacterized protein	AbiEii		#536895	115
1888	A0A3C1RCT8	DMPU01000145	5	none	none	7106	7915	3806	4615	complement	linear	268	1871047	Unreviewed	Uncharacterized protein			#FFA500	115
1889	A0A3C1RDR4	DMPU01000145	6	PF13302	IPR000182-IPR016181	8206	8652	4906	5352	complement	linear	147	1871047	Unreviewed	N-acetyltransferase	Acetyltransf_3		#E6E200	115
1890	A0A3C1RBJ6	DMPU01000145	7	none	none	8649	9032	5349	5732	complement	linear	126	1871047	Unreviewed	Uncharacterized protein			#FFA500	115
1891	A0A3C1RCJ4	DMPU01000145	8	PF00583	IPR000182-IPR016181	9224	9739	5924	6439	complement	linear	170	1871047	Unreviewed	N-acetyltransferase	Acetyltransf_1		#B5A642	115
1892	A0A3C1RBE5	DMPU01000145	9	PF14229	IPR025567	9759	10439	6459	7139	complement	linear	225	1871047	Unreviewed	DUF4332 domain-containing protein	DUF4332		#76E0C1	115
1893	A0A350V147	DNFI01000174	1	PF00378	IPR001753-IPR010198-IPR029045	1	687	-4123	-3437	complement	linear	227	1898104	Unreviewed	Uncharacterized protein	ECH_1		#BACFA7	116
1894	A0A350V148	DNFI01000174	2	PF00535	IPR029044-IPR001173	918	1766	-3206	-2358	normal	linear	281	1898104	Unreviewed	Glyco_trans_2-like domain-containing protein	Glycos_transf_2		#0040FF	116
1895	A0A350V149	DNFI01000174	3	none	IPR027417	1896	3029	-2228	-1095	normal	linear	376	1898104	Unreviewed	AAA family ATPase			#FFA500	116
1896	A0A350V150	DNFI01000174	4	PF00795	IPR036526-IPR003010	3084	3947	-1040	-177	normal	linear	286	1898104	Unreviewed	Acyltransferase	CN_hydrolase		#11BA09	116
1897	A0A350V152	DNFI01000174	6	PF04851	IPR006935-IPR014001-IPR001650-IPR027417	6811	8739	2687	4615	normal	linear	641	1898104	Unreviewed	ATP-dependent helicase	ResIII		#4040FF	116
1898	A0A350V153	DNFI01000174	7	PF10544	IPR018306	8732	9925	4608	5801	normal	linear	396	1898104	Unreviewed	T5orf172 domain-containing protein	T5orf172		#00FF00	116
1899	A0A350V154	DNFI01000174	8	none	IPR027417	10077	10290	5953	6166	complement	linear	70	1898104	Unreviewed	Uncharacterized protein			#FFA500	116
1900	A0A1L7CEX2	CP009245	659	PF04471-PF14338	IPR007560-IPR025745-IPR011335	947102	948052	-17058	-16108	normal	circular	315	1431546	Unreviewed	Uncharacterized protein	Mrr_cat;Mrr_N		#C8A2C8,#30BA8F	117
1901	A0A1L7CEU7	CP009245	660	none	none	948108	949832	-16052	-14328	complement	circular	573	1431546	Unreviewed	Uncharacterized protein			#FFA500	117
1902	A0A1L7CEW8	CP009245	661	none	none	949933	950691	-14227	-13469	complement	circular	251	1431546	Unreviewed	Uncharacterized protein			#FFA500	117
1903	A0A1L7CEW5	CP009245	662	PF02384	IPR003356-IPR029063	951067	953169	-13093	-10991	complement	circular	699	1431546	Unreviewed	N6_Mtase domain-containing protein	N6_Mtase		#FF0000	117
1904	A0A1L7CF51	CP009245	663	none	none	954258	955268	-9902	-8892	complement	circular	335	1431546	Unreviewed	Uncharacterized protein			#FFA500	117
1905	A0A1L7CF01	CP009245	664	none	none	955267	955452	-8893	-8708	normal	circular	60	1431546	Unreviewed	Uncharacterized protein			#FFA500	117
1906	A0A1L7CEZ6	CP009245	665	PF04954-PF08021	IPR039261-IPR007037-IPR013113-IPR017927-IPR039374-IPR017938	957766	958683	-6394	-5477	complement	circular	304	1431546	Unreviewed	FAD-binding FR-type domain-containing protein	SIP;FAD_binding_9		#462C36,#65407D	117
1907	A0A1L7CEZ4	CP009245	666	PF00005	IPR003439-IPR003593-IPR027417	958724	960955	-5436	-3205	complement	circular	742	1431546	Unreviewed	Uncharacterized protein	ABC_tran		#C0C000	117
1908	A0A1L7CF09	CP009245	667	none	none	960955	961500	-3205	-2660	complement	circular	180	1431546	Unreviewed	Uncharacterized protein			#FFA500	117
1909	A0A1L7CF00	CP009245	668	none	none	961721	962215	-2439	-1945	complement	circular	163	1431546	Unreviewed	Uncharacterized protein			#FFA500	117
1910	A0A1L7CEV2	CP009245	670	none	IPR014001-IPR027417	966883	968919	2723	4759	normal	circular	677	1431546	Unreviewed	ATP-dependent helicase			#FFA500	117
1911	A0A1L7CEX8	CP009245	671	PF00665	IPR001584-IPR012337	970902	972530	6742	8370	normal	circular	541	1431546	Unreviewed	Integrase catalytic domain-containing protein	rve		#4000C0	117
1912	A0A1L7CEX3	CP009245	672	PF01695	IPR002611-IPR028350-IPR027417	972523	973275	8363	9115	normal	circular	249	1431546	Unreviewed	IstB_IS21 domain-containing protein	IstB_IS21		#BD33A4	117
1913	A0A1L7CF61	CP009245	673	none	none	973357	974322	9197	10162	complement	circular	320	1431546	Unreviewed	Uncharacterized protein			#FFA500	117
1914	A0A1L7CF11	CP009245	674	PF09848	IPR018647-IPR000305-IPR027417	974556	976628	10396	12468	complement	circular	689	1431546	Unreviewed	GIY-YIG domain-containing protein	DUF2075		#997A8D	117
1915	A0A1L7CF07	CP009245	675	PF13793-PF14572	IPR029057-IPR037515-IPR029099-IPR005946-IPR000836	976869	977846	12709	13686	complement	circular	324	1431546	Unreviewed	Ribose-phosphate pyrophosphokinase	Pribosyltran_N;Pribosyl_synth		#491803,#F5D2A8	117
1916	A0A1L7CF05	CP009245	676	PF00132-PF12804	IPR029044-IPR005882-IPR025877-IPR011004-IPR038009	977941	979413	13781	15253	complement	circular	489	1431546	Unreviewed	Bifunctional protein GlmU	Hexapep;NTP_transf_3		#03422C,#72A46E	117
1917	A0A1L7CF12	CP009245	677	none	none	981977	982201	17817	18041	normal	circular	73	1431546	Unreviewed	Uncharacterized protein			#FFA500	117
1918	A0A1L7CF10	CP009245	678	none	none	982686	983900	18526	19740	normal	circular	403	1431546	Unreviewed	Uncharacterized protein			#FFA500	117
1919	A0A1L7CEZ7	CP009245	679	none	none	984196	986232	20036	22072	normal	circular	677	1431546	Unreviewed	Uncharacterized protein			#FFA500	117
1920	A0A0Q5KZ49	LMOU01000001	2044	PF03703-PF09851-PF10708	IPR005182-IPR018649-IPR018929	2207304	2208032	-11854	-11126	normal	linear	241	1736279	Unreviewed	Uncharacterized protein	bPH_2;SHOCT;DUF2510		#FFA07A,#128EAC,#47545E	118
1921	A0A0Q5KZY0	LMOU01000001	2045	none	none	2208247	2208993	-10911	-10165	normal	linear	247	1736279	Unreviewed	Uncharacterized protein			#FFA500	118
1922	A0A0Q5KZW7	LMOU01000001	2046	PF01844	IPR002711-IPR003615	2209028	2209612	-10130	-9546	normal	linear	193	1736279	Unreviewed	HNH domain-containing protein	HNH		#C080FF	118
1923	A0A0Q5KRP2	LMOU01000001	2047	PF08240-PF13602	IPR013154-IPR020843-IPR011032-IPR036291	2209693	2210622	-9465	-8536	complement	linear	308	1736279	Unreviewed	NADPH:quinone reductase	ADH_N;ADH_zinc_N_2		#FF8040,#B95C69	118
1924	A0A0Q5KRU3	LMOU01000001	2049	none	none	2211316	2211507	-7842	-7651	normal	linear	62	1736279	Unreviewed	Uncharacterized protein			#FFA500	118
1925	A0A0Q5L7M5	LMOU01000001	2050	none	IPR036526	2211666	2214668	-7492	-4490	normal	linear	999	1736279	Unreviewed	Uncharacterized protein			#FFA500	118
1926	A0A0Q5L1N1	LMOU01000001	2051	none	IPR011856	2214911	2215999	-4247	-3159	complement	linear	361	1736279	Unreviewed	Uncharacterized protein			#FFA500	118
1927	A0A0Q5L791	LMOU01000001	2052	PF10544	IPR018306	2215989	2217182	-3169	-1976	complement	linear	396	1736279	Unreviewed	Helicase	T5orf172		#00FF00	118
1928	A0A0Q5LAX5	LMOU01000001	2053	none	IPR014001-IPR027417	2217179	2219161	-1979	3	complement	linear	659	1736279	Unreviewed	ATP-dependent helicase			#FFA500	118
1929	A0A0Q5KZB9	LMOU01000001	2055	PF00106	IPR002347-IPR036291	2222115	2223116	2957	3958	normal	linear	332	1736279	Unreviewed	Short-chain dehydrogenase	adh_short		#0040C0	118
1930	A0A0Q5KRC9	LMOU01000001	2056	none	none	2224332	2224847	5174	5689	complement	linear	170	1736279	Unreviewed	Uncharacterized protein			#FFA500	118
1931	A0A0Q5L8F1	LMOU01000001	2057	none	none	2224921	2225232	5763	6074	normal	linear	102	1736279	Unreviewed	Uncharacterized protein			#FFA500	118
1932	A0A0Q5L9U3	LMOU01000001	2058	none	none	2225265	2225645	6107	6487	normal	linear	125	1736279	Unreviewed	Uncharacterized protein			#FFA500	118
1933	A0A0Q5KRC4	LMOU01000001	2059	PF07237	IPR009874-IPR011008	2225656	2226066	6498	6908	complement	linear	135	1736279	Unreviewed	Uncharacterized protein	DUF1428		#A14D12	118
1934	A0A0Q5L2Q3	LMOU01000001	2060	PF00440-PF16859	IPR001647-IPR011075-IPR009057-IPR036271	2226147	2226668	6989	7510	complement	linear	172	1736279	Unreviewed	TetR family transcriptional regulator	TetR_N;TetR_C_11		#0080FF,#C00040	118
1935	A0A0Q5KRT9	LMOU01000001	2061	none	none	2226882	2227367	7724	8209	normal	linear	160	1736279	Unreviewed	Uncharacterized protein			#FFA500	118
1936	A0A0Q5L9B8	LMOU01000001	2062	PF01872	IPR024072-IPR002734	2227345	2227905	8187	8747	complement	linear	185	1736279	Unreviewed	Deaminase	RibD_C		#C04040	118
1937	A0A0Q5KXC4	LMOU01000001	2063	none	none	2227976	2228326	8818	9168	complement	linear	115	1736279	Unreviewed	Uncharacterized protein			#FFA500	118
1938	A0A0Q5KZ64	LMOU01000001	2064	none	none	2228343	2229293	9185	10135	complement	linear	315	1736279	Unreviewed	Uncharacterized protein			#FFA500	118
1939	A0A210VYP3	MYFL01000003	1000	none	IPR014001-IPR001650-IPR027417	1125898	1127841	-1936	7	complement	linear	646	1472718	Unreviewed	Uncharacterized protein			#FFA500	119
1940	A0A210VYP9	MYFL01000003	1002	none	none	1130540	1131016	2706	3182	complement	linear	157	1472718	Unreviewed	Uncharacterized protein			#FFA500	119
1941	A0A210VYR0	MYFL01000003	1003	PF04357	IPR007452	1131527	1135873	3693	8039	complement	linear	1447	1472718	Unreviewed	Translocation and assembly module TamB	TamB		#C4C8FA	119
1942	A0A210VYR6	MYFL01000003	1004	PF01103-PF17243	IPR000184-IPR035243-IPR039910	1135876	1137726	8042	9892	complement	linear	615	1472718	Unreviewed	Uncharacterized protein	Bac_surface_Ag;POTRA_TamA_1		#372A55,#3F3610	119
1943	A0A210VYQ1	MYFL01000003	1005	PF05762	IPR008912	1137803	1138990	9969	11156	complement	linear	394	1472718	Unreviewed	Uncharacterized protein	VWA_CoxE		#D3A2C6	119
1944	A0A210VYQ5	MYFL01000003	1006	PF13302	IPR000182-IPR016181	1139022	1139732	11188	11898	complement	linear	235	1472718	Unreviewed	N-acetyltransferase domain-containing protein	Acetyltransf_3		#E6E200	119
1945	A0A210VYV1	MYFL01000003	1007	PF00004	IPR003959-IPR003593-IPR027417	1139744	1140598	11910	12764	complement	linear	283	1472718	Unreviewed	AAA domain-containing protein	AAA		#3F00FF	119
1946	A0A210VYR4	MYFL01000003	1008	PF00034-PF13442	IPR036909-IPR009056-IPR024167	1140715	1141389	12881	13555	normal	linear	223	1472718	Unreviewed	Uncharacterized protein	Cytochrom_C;Cytochrome_CBB3		#E7ACCF,#93C572	119
1947	A0A210VYR2	MYFL01000003	1009	PF08897	IPR014993	1141494	1141952	13660	14118	complement	linear	151	1472718	Unreviewed	Uncharacterized protein	DUF1841		#719FFA	119
1948	A0A210VYQ3	MYFL01000003	1010	PF13561	IPR002347-IPR036291	1142031	1142630	14197	14796	complement	linear	198	1472718	Unreviewed	Short chain dehydrogenase	adh_short_C2		#0D841A	119
1949	A0A210VYW8	MYFL01000003	1011	PF00126-PF03466	IPR036388-IPR000847-IPR005119-IPR036390	1142737	1143627	14903	15793	normal	linear	295	1472718	Unreviewed	LysR family transcriptional regulator	HTH_1;LysR_substrate		#53495F,#F95475	119
1950	A0A210VYU7	MYFL01000003	991	PF13589	IPR036890	1116194	1118029	-11640	-9805	normal	linear	610	1472718	Unreviewed	Uncharacterized protein	HATPase_c_3		#3D2B1F	119
1951	A0A210VYN6	MYFL01000003	992	PF01381	IPR010982-IPR001387	1118106	1118417	-9728	-9417	complement	linear	102	1472718	Unreviewed	HTH cro/C1-type domain-containing protein	HTH_3		#40FFC0	119
1952	A0A210VYP6	MYFL01000003	993	none	none	1118839	1119201	-8995	-8633	complement	linear	119	1472718	Unreviewed	Uncharacterized protein			#FFA500	119
1953	A0A210VYQ4	MYFL01000003	994	none	none	1119213	1119584	-8621	-8250	complement	linear	122	1472718	Unreviewed	Uncharacterized protein			#FFA500	119
1954	A0A210VYP1	MYFL01000003	995	none	none	1120575	1120781	-7259	-7053	complement	linear	67	1472718	Unreviewed	Uncharacterized protein			#FFA500	119
1955	A0A210VYP7	MYFL01000003	996	PF01381	IPR010982-IPR001387	1121061	1121417	-6773	-6417	complement	linear	117	1472718	Unreviewed	HTH cro/C1-type domain-containing protein	HTH_3		#40FFC0	119
1956	A0A210VYU0	MYFL01000003	997	PF03090-PF08708	IPR004322-IPR014820	1122807	1123787	-5027	-4047	complement	linear	325	1472718	Unreviewed	Replicase family protein	Replicase;PriCT_1		#F5F5F5,#FF43A4	119
1957	A0A210VYQ7	MYFL01000003	998	none	none	1124118	1124594	-3716	-3240	complement	linear	157	1472718	Unreviewed	Uncharacterized protein			#FFA500	119
1958	A0A210VYQ2	MYFL01000003	999	PF10544	IPR018306	1124726	1125853	-3108	-1981	complement	linear	374	1472718	Unreviewed	T5orf172 domain-containing protein	T5orf172		#00FF00	119
1959	A0A2U8P307	CP029425	1543	none	none	1652813	1653040	-8544	-8317	normal	circular	74	931866	Unreviewed	Uncharacterized protein			#FFA500	120
1960	A0A2U8P352	CP029425	1544	PF00239	IPR036162-IPR006119	1653180	1653875	-8177	-7482	normal	circular	230	931866	Unreviewed	Resolvase	Resolvase		#E52B50	120
1961	A0A2U8P349	CP029425	1545	none	none	1654464	1654823	-6893	-6534	complement	circular	118	931866	Unreviewed	Uncharacterized protein			#FFA500	120
1962	A0A2U8P382	CP029425	1546	none	none	1654825	1655022	-6532	-6335	complement	circular	64	931866	Unreviewed	Uncharacterized protein			#FFA500	120
1963	A0A2U8P322	CP029425	1547	none	none	1655387	1655851	-5970	-5506	complement	circular	153	931866	Unreviewed	Uncharacterized protein			#FFA500	120
1964	A0A2U8P305	CP029425	1548	none	none	1655961	1656722	-5396	-4635	complement	circular	252	931866	Unreviewed	Uncharacterized protein			#FFA500	120
1965	A0A2U8P309	CP029425	1549	PF01402	IPR002145	1656877	1657056	-4480	-4301	complement	circular	58	931866	Unreviewed	Ribbon-helix-helix protein, CopG family	RHH_1		#4C5B32	120
1966	A0A2U8P323	CP029425	1550	none	none	1657365	1658171	-3992	-3186	complement	circular	267	931866	Unreviewed	Uncharacterized protein			#FFA500	120
1967	A0A2U8P310	CP029425	1551	PF13455	IPR018306	1658203	1659378	-3154	-1979	complement	circular	390	931866	Unreviewed	GIY-YIG nuclease family protein	MUG113		#0047AB	120
1968	A0A2U8P3Z0	CP029425	1552	none	IPR027417	1659385	1661364	-1972	7	complement	circular	658	931866	Unreviewed	ATP-dependent helicase			#FFA500	120
1969	A0A2U8PJL4	CP029425	1554	none	none	1664308	1664763	2951	3406	complement	circular	150	931866	Unreviewed	Uncharacterized protein			#FFA500	120
1970	A0A2U8P361	CP029425	1555	none	none	1665349	1665570	3992	4213	complement	circular	72	931866	Unreviewed	Uncharacterized protein			#FFA500	120
1971	A0A2U8P359	CP029425	1556	PF00078	IPR000477-IPR000123	1665707	1667425	4350	6068	normal	circular	571	931866	Unreviewed	RNA-directed DNA polymerase	RVT_1		#400080	120
1972	A0A2U8PJX0	CP029425	1557	PF14082	IPR025359	1667514	1668677	6157	7320	normal	circular	386	931866	Unreviewed	DUF4263 domain-containing protein	DUF4263		#738678	120
1973	A0A2U8P393	CP029425	1558	PF01042	IPR035959-IPR006175-IPR035709	1669025	1669375	7668	8018	normal	circular	115	931866	Unreviewed	RidA family protein	Ribonuc_L-PSP		#9DB3B7	120
1974	A0A2U8P330	CP029425	1559	PF00027	IPR014710-IPR000595-IPR018490	1670403	1670879	9046	9522	complement	circular	157	931866	Unreviewed	Cyclic nucleotide-binding domain-containing protein	cNMP_binding		#21ABCD	120
1975	A0A2U8P314	CP029425	1560	PF01794	IPR013130-IPR016174	1671062	1671700	9705	10343	complement	circular	211	931866	Unreviewed	Ferric reductase	Ferric_reduct		#B14F8F	120
1976	A0A2U8P317	CP029425	1561	none	IPR015889	1671713	1672216	10356	10859	complement	circular	166	931866	Unreviewed	Twin-arginine translocation pathway signal			#FFA500	120
1977	A0A2U8P333	CP029425	1562	none	none	1672344	1673108	10987	11751	complement	circular	253	931866	Unreviewed	Metalloprotease			#FFA500	120
1978	A0A2U8P320	CP029425	1563	none	none	1673115	1673660	11758	12303	complement	circular	180	931866	Unreviewed	Uncharacterized protein			#FFA500	120
1979	F7R2K4	AFOJ01000007	203	none	none	188254	188424	-12697	-12527	complement	linear	55	1040964	Unreviewed	Uncharacterized protein			#FFA500	121
1980	F7R2K5	AFOJ01000007	204	none	none	188952	189077	-11999	-11874	normal	linear	40	1040964	Unreviewed	Addiction module antitoxin, RelB/DinJ family			#FFA500	121
1981	F7R2K6	AFOJ01000007	205	PF01385-PF07282-PF12323	IPR001959-IPR010095-IPR021027	191591	192751	-9360	-8200	complement	linear	385	1040964	Unreviewed	Transposase	OrfB_IS605;OrfB_Zn_ribbon;HTH_OrfB_IS605		#747103,#9F816D,#FFC000	121
1982	F7R2K7	AFOJ01000007	206	PF01797	IPR036515-IPR002686	192748	193095	-8203	-7856	complement	linear	114	1040964	Unreviewed	Transposase	Y1_Tnp		#004953	121
1983	F7R2K8	AFOJ01000007	207	PF13673	IPR000182-IPR016181	193877	194443	-7074	-6508	complement	linear	187	1040964	Unreviewed	N-acetyltransferase domain-containing protein	Acetyltransf_10		#0080C0	121
1984	F7R2K9	AFOJ01000007	208	PF07859	IPR029058-IPR013094	194738	195265	-6213	-5686	complement	linear	174	1040964	Unreviewed	S9C family peptidase	Abhydrolase_3		#80C000	121
1985	F7R2L0	AFOJ01000007	209	none	none	195245	195634	-5706	-5317	normal	linear	128	1040964	Unreviewed	Uncharacterized protein			#FFA500	121
1986	F7R2L1	AFOJ01000007	210	none	none	196116	197276	-4835	-3675	normal	linear	385	1040964	Unreviewed	Uncharacterized protein			#FFA500	121
1987	F7R2L2	AFOJ01000007	211	PF10544	IPR018306	197659	198846	-3292	-2105	complement	linear	394	1040964	Unreviewed	T5orf172 domain-containing protein	T5orf172		#00FF00	121
1988	F7R2L3	AFOJ01000007	212	PF04851	IPR006935-IPR014001-IPR001650-IPR027417	198836	200746	-2115	-205	complement	linear	635	1040964	Unreviewed	Uncharacterized protein	ResIII		#4040FF	121
1989	F7R2L5	AFOJ01000007	214	PF14267	IPR025579	204353	204643	3402	3692	complement	linear	95	1040964	Unreviewed	DUF4357 domain-containing protein	DUF4357		#D26A5B	121
1990	F7R2L6	AFOJ01000007	215	none	none	204642	204779	3691	3828	normal	linear	44	1040964	Unreviewed	Uncharacterized protein			#FFA500	121
1991	F7R2L7	AFOJ01000007	216	PF04221	IPR013321-IPR007337	205008	205313	4057	4362	normal	linear	100	1040964	Unreviewed	Uncharacterized protein	RelB		#E115C0	121
1992	F7R2L8	AFOJ01000007	217	none	IPR035093	205461	205649	4510	4698	normal	linear	61	1040964	Unreviewed	Uncharacterized protein			#FFA500	121
1993	F7R2L9	AFOJ01000007	218	none	none	205964	206071	5013	5120	complement	linear	34	1040964	Unreviewed	Uncharacterized protein			#FFA500	121
1994	F7R2M0	AFOJ01000007	219	PF14267	IPR025579	206165	207313	5214	6362	complement	linear	381	1040964	Unreviewed	Uncharacterized protein	DUF4357		#D26A5B	121
1995	F7R2M1	AFOJ01000007	220	none	none	207365	207610	6414	6659	normal	linear	80	1040964	Unreviewed	Uncharacterized protein			#FFA500	121
1996	F7R2M2	AFOJ01000007	221	none	none	207782	207925	6831	6974	complement	linear	46	1040964	Unreviewed	Uncharacterized protein			#FFA500	121
1997	F7R2M3	AFOJ01000007	222	PF02829	IPR035922-IPR004173-IPR026043	208060	208398	7109	7447	complement	linear	111	1040964	Unreviewed	Transcriptional regulator	3H		#8B934B	121
1998	F7R2M4	AFOJ01000007	223	PF01729-PF02749	IPR013785-IPR037128-IPR002638-IPR022412-IPR027277-IPR036068-IPR004393	208671	209525	7720	8574	complement	linear	283	1040964	Unreviewed	Nicotinate-nucleotide pyrophosphorylase	QRPTase_C;QRPTase_N		#F98500,#002935	121
[truncated: 5,974 more rows]

## Sheet: Phage Names
Supplmental Table 6: Bacteriophage Names
Family	Accession_Number	Name
Herelleviridae	AB605730.1	Bacillus phage SP10 DNA, complete sequence
Herelleviridae	AB609718.1	Enterococcus phage phiEF24C-P2 DNA, complete genome
Herelleviridae	AB853330.1	Staphylococcus phage S25-3 DNA, complete genome
Herelleviridae	AB853331.1	Staphylococcus phage S25-4 DNA, complete genome
Herelleviridae	AB903967.1	Staphylococcus phage phiSA012 DNA, complete genome
Herelleviridae	AB930182.1	Bacillus phage SPG24 DNA, contig00001 sequence
Herelleviridae	AP009390.1	Enterococcus phage phiEF24C DNA, complete genome
Herelleviridae	AP013029.1	Bacillus phage phiNIT1 DNA, complete genome
Herelleviridae	AP018375.1	Staphylococcus phage phiSA039 DNA, complete genome
Herelleviridae	AP018714.1	Enterococcus phage phiEF17H DNA, complete sequence
Herelleviridae	AP018715.1	Enterococcus phage phiM1EF22 DNA, complete sequence
Herelleviridae	AP019522.1	Staphylococcal phage MR003 DNA, complete genome
Herelleviridae	AY176327.1	Staphylococcus phage K, complete genome
Herelleviridae	AY682195.1	Lactobacillus plantarum bacteriophage LP65, complete genome
Herelleviridae	AY954969.1	Bacteriophage G1, complete genome
Herelleviridae	AY954970.1	Staphylococcus phage Twort, complete genome
Herelleviridae	CAJDJY010000002.1	Enterococcus phage 156 genome assembly, contig: phage156-genome, whole genome shotgun sequence
Herelleviridae	CAJDJZ010000002.1	Enterococcus phage vB_EfaH_149 genome assembly, contig: phage149-genome, whole genome shotgun sequence
Herelleviridae	CAJDKA010000002.1	Enterococcus phage 163 genome assembly, contig: phage163-genome, whole genome shotgun sequence
Herelleviridae	DQ003638.2	Listeria phage A511, complete genome
Herelleviridae	DQ004855.1	Listeria bacteriophage P100, complete genome
Herelleviridae	EU418428.2	Staphylococcus phage A5W, complete genome
Herelleviridae	FJ230960.1	Bacillus phage SPO1, complete genome
Herelleviridae	FJ822135.1	Lactobacillus phage Lb338-1, complete genome
Herelleviridae	FR852584.1	Staphylococcus phage ISP complete genome
Herelleviridae	HM144387.1	Bacillus phage W.Ph., complete genome
Herelleviridae	HM242243.1	Brochothrix phage A9, complete genome
Herelleviridae	HQ163896.1	Staphylococcus phage Sb-1, complete genome
Herelleviridae	JF966203.1	Bacillus phage Bastille, complete genome
Herelleviridae	JN654439.1	Bacillus phage BPS13, complete genome
Herelleviridae	JN790865.1	Bacillus phage B4, complete genome
Herelleviridae	JN797796.1	Bacillus phage B5S, complete genome
Herelleviridae	JN797797.1	Bacillus phage BCP78, complete genome
Herelleviridae	JN797798.1	Bacillus phage BCU4, complete genome
Herelleviridae	JQ686190.1	Staphylococcus phage GH15, complete genome
Herelleviridae	JQ797329.1	Listeria phage vB_LmoM_AG20, complete genome
Herelleviridae	JX080300.2	Staphylococcus phage Staph1N, complete genome
Herelleviridae	JX080301.2	Staphylococcus phage A3R, complete genome
Herelleviridae	JX080302.2	Staphylococcus phage 676Z, complete genome
Herelleviridae	JX080303.2	Staphylococcus phage Fi200W, complete genome
Herelleviridae	JX080304.2	Staphylococcus phage MSA6, complete genome
Herelleviridae	JX080305.2	Staphylococcus phage P4W, complete genome
Herelleviridae	JX094431.1	Bacillus cereus bacteriophage vB_BceM_Bc431v3, complete genome
Herelleviridae	JX126918.2	Listeria phage LP-125, complete genome
Herelleviridae	JX194239.1	Staphylococcus phage SA11, complete genome
Herelleviridae	JX238501.3	Bacillus phage phiAGATE, complete genome
Herelleviridae	JX846612.1	Staphylococcus phage vB_SauM_Remus, complete genome
Herelleviridae	JX846613.1	Staphylococcus phage vB_SauM_Romulus, complete genome
Herelleviridae	JX875065.1	Staphylococcus phage SA5, complete genome
Herelleviridae	JX878671.1	Staphylococcus phage JD007, complete genome
Herelleviridae	KC012913.1	Staphylococcus phage Team1, complete genome
Herelleviridae	KC430106.1	Bacillus phage BPS10C, complete genome
Herelleviridae	KC595512.2	Bacillus phage JL, complete genome
Herelleviridae	KC595513.2	Bacillus phage Shanette, complete genome
Herelleviridae	KC699836.1	Bacillus phage SIOphi, partial genome
Herelleviridae	KF021268.1	Staphylococcus phage phiIBB-SEP1, complete genome
Herelleviridae	KF208639.2	Bacillus phage Troll, complete genome
Herelleviridae	KF554508.2	Bacillus phage CP-51, complete genome
Herelleviridae	KF669647.1	Bacillus phage BigBertha, complete genome
Herelleviridae	KF669649.1	Bacillus phage CampHawk, complete genome
Herelleviridae	KF669652.1	Bacillus phage Grass, complete genome
Herelleviridae	KF669662.1	Bacillus phage Spock, complete genome
Herelleviridae	KF766114.1	Staphylococcus phage K, complete genome
Herelleviridae	KJ010547.1	Bacillus phage Bp8p-C, complete genome
Herelleviridae	KJ010548.1	Bacillus phage Bp8p-T, complete genome
Herelleviridae	KJ081346.1	Bacillus phage BCP8-2, complete genome
Herelleviridae	KJ094029.1	Listeria phage LP-064, complete genome
Herelleviridae	KJ094030.1	Listeria phage LP-083-2, complete genome
Herelleviridae	KJ094031.2	Listeria phage LP-124, complete genome
Herelleviridae	KJ094033.1	Listeria phage LP-048, complete genome
Herelleviridae	KJ206559.1	Staphylococcus phage 812, complete genome
Herelleviridae	KJ206560.1	Staphylococcus phage 812 isolate host-range mutant 812a, complete genome
Herelleviridae	KJ206561.1	Staphylococcus phage 812 isolate host-range mutant K1, complete genome
Herelleviridae	KJ206562.1	Staphylococcus phage 812 isolate host-range mutant 812F1, complete genome
Herelleviridae	KJ206563.1	Staphylococcus phage 812 isolate host-range mutant K1/420, complete genome
Herelleviridae	KJ451625.1	Bacillus phage Bcp1, complete genome
Herelleviridae	KJ489397.1	Bacillus phage CAM003, complete genome
Herelleviridae	KJ489398.1	Bacillus phage Evoli, complete genome
Herelleviridae	KJ489399.1	Bacillus phage Hakuna, complete genome
Herelleviridae	KJ489400.1	Bacillus phage Hoody T, complete genome
Herelleviridae	KJ489401.1	Bacillus phage Megatron, complete genome
Herelleviridae	KJ489402.1	Bacillus phage Riley, complete genome
Herelleviridae	KJ535721.1	Listeria phage List-36, complete genome
Herelleviridae	KJ535722.1	Listeria phage LMSP-25, complete genome
Herelleviridae	KJ586794.1	Listeria phage LMTA-34, complete genome
Herelleviridae	KJ586795.1	Listeria phage LMTA-94, complete genome
Herelleviridae	KJ591604.1	Listeria phage LMTA-148, complete genome
Herelleviridae	KJ591605.1	Listeria phage LMTA-57, complete genome
Herelleviridae	KJ668715.1	Listeria phage LMTA-34, partial genome
Herelleviridae	KJ676859.1	Bacillus phage JBP901, complete genome
Herelleviridae	KJ801817.1	Enterococcus phage ECP3, complete genome
Herelleviridae	KJ888149.1	Staphylococcus phage MCE-2014, complete genome
Herelleviridae	KM051843.1	Bacillus phage Bobb, complete genome
Herelleviridae	KM216423.1	Staphylococcus phage P108, complete genome
Herelleviridae	KM236245.1	Bacillus phage Mater, complete genome
Herelleviridae	KM236246.1	Bacillus phage Moonbeam, complete genome
Herelleviridae	KM373208.1	Listeria phage WIL-1, complete genome
Herelleviridae	KP027446.1	Staphylococcus phage phiIPLA-RODI, complete genome
Herelleviridae	KP027447.1	Staphylococcus phage phiIPLA-C1C, complete genome
Herelleviridae	KP054477.1	Lactobacillus phage LfeInf, complete genome
Herelleviridae	KP339049.1	Enterococcus phage EFDG1, complete genome
Herelleviridae	KP687431.1	Staphylococcus phage IME-SA1, complete genome
Herelleviridae	KP687432.1	Staphylococcus phage IME-SA2, complete genome
Herelleviridae	KP881332.1	Staphylococcus phage Stau2, complete genome
Herelleviridae	KR049063.1	Enterococcus phage EFLK1, complete genome
Herelleviridae	KR902361.1	Staphylococcus phage IME-SA118, complete genome
Herelleviridae	KR908644.1	Staphylococcus phage IME-SA119, complete genome
Herelleviridae	KT187252.1	Bacillus phage PBC6, complete genome
Herelleviridae	KT207918.1	Bacillus phage Eyuki, complete genome
Herelleviridae	KT224359.1	Bacillus phage TsarBomba, complete genome
Herelleviridae	KT307976.1	Bacillus phage AvesoBmore, complete genome
Herelleviridae	KT995480.1	Bacillus virus BM15, complete genome
Herelleviridae	KU253712.1	Bacillus phage Eldridge, complete genome
Herelleviridae	KU577463.1	Bacillus phage Deep Blue, complete genome
Herelleviridae	KU737344.1	Bacillus phage Nigalana, complete genome
Herelleviridae	KU737345.1	Bacillus phage Juglone, complete genome
Herelleviridae	KU737346.1	Bacillus phage Vinny, complete genome
Herelleviridae	KU737347.1	Bacillus phage Phrodo, complete genome
Herelleviridae	KU737348.1	Bacillus phage Zuko, complete genome
Herelleviridae	KU737349.1	Bacillus phage DIGNKC, complete genome
Herelleviridae	KU737350.1	Bacillus phage SageFayge, complete genome
Herelleviridae	KU737351.1	Bacillus phage NotTheCreek, complete genome
Herelleviridae	KU737352.1	Bacillus phage Nemo, complete genome
Herelleviridae	KU847400.1	UNVERIFIED: Bacillus phage Crookii, complete genome
Herelleviridae	KX011028.1	Staphylococcus phage pSco-10, complete genome
Herelleviridae	KX011169.1	Bacillus phage SalinJah, complete genome
Herelleviridae	KX147229.1	Bacillus phage Belinda, complete genome
Herelleviridae	KX156152.1	Bacillus phage Smudge, complete genome
Herelleviridae	KX171212.1	Staphylococcus phage vB_SscM-1, complete genome
Herelleviridae	KX171213.1	Staphylococcus phage vB_SscM-2, complete genome
Herelleviridae	KX349902.1	Bacillus phage Kida, complete genome
Herelleviridae	KX349903.1	Bacillus phage DirtyBetty, complete genome
Herelleviridae	KX495186.1	Bacillus phage PK16, complete genome
Herelleviridae	KX532239.1	Staphylococcus phage StAP1, complete genome
Herelleviridae	KX961629.1	Bacillus phage BJ4, complete genome
Herelleviridae	KX961630.1	Bacillus phage QCM8, complete genome
Herelleviridae	KX961632.1	Bacillus phage SBP8a, complete genome
Herelleviridae	KX987999.1	Bacillus phage BCP12, complete genome
Herelleviridae	KY368639.1	Bacillus phage vB_BsuM-Goe2, complete genome
Herelleviridae	KY368640.1	Bacillus phage vB_BsuM-Goe3, complete genome
Herelleviridae	KY549443.1	Enterococcus phage EFP01, complete genome
Herelleviridae	KY581279.1	Staphylococcus phage pSa-3, complete genome
Herelleviridae	KY779848.1	Staphylococcus phage qdsa001, complete genome
Herelleviridae	KY779849.1	Staphylococcus phage qdsa002, complete genome
Herelleviridae	KY794641.1	Staphylococcus phage vB_Sau_CG, complete genome
Herelleviridae	KY794642.1	Staphylococcus phage vB_Sau_Clo6, complete genome
Herelleviridae	KY794643.1	Staphylococcus phage vB_Sau_S24, complete genome
Herelleviridae	KY888882.1	Bacillus phage Flapjack, complete genome
Herelleviridae	LC492751.1	Staphylococcus phage KSAP7 genomic DNA, compelete genome
Herelleviridae	LC492752.1	Staphylococcus phage KSAP11 genomic DNA, compelete genome
Herelleviridae	LC557520.1	Staphylococcus phage vB_SsapH-Golestan101-M DNA, complete genome
Herelleviridae	LC576631.1	Staphylococcus phage vB_SauH_DELF3 DNA, complete sequence
Herelleviridae	LC596377.1	Enterococcus phage phi EF7H DNA, complete genome
Herelleviridae	LC596378.1	Enterococcus phage phi EF14H1 DNA, complete genome
Herelleviridae	LC596379.1	Enterococcus phage phi EF19G DNA, complete genome
Herelleviridae	LR031359.1	Enterococcus phage 156, complete genome
Herelleviridae	LR215718.1	Staphylococcus phage Stab20 genome assembly, chromosome: I
Herelleviridae	LR215719.1	Staphylococcus phage Stab21 genome assembly, chromosome: I
Herelleviridae	LR215720.1	Staphylococcus phage Stab23 genome assembly, chromosome: I
Herelleviridae	LR215721.1	Staphylococcus phage Stab22 genome assembly, chromosome: I
Herelleviridae	LT960608.1	Bacillus phage SBSphiJ genome assembly, complete genome: monopartite
Herelleviridae	LT960610.1	Bacillus phage SBSphiC genome assembly, complete genome: monopartite
Herelleviridae	MF001365.1	Staphylococcus phage SA3, partial genome
Herelleviridae	MF288917.1	Bacillus phage PPIsBest, complete genome
Herelleviridae	MF288918.1	Bacillus phage Bubs, complete genome
Herelleviridae	MF288919.1	Bacillus phage AaronPhadgers, complete genome
Herelleviridae	MF288920.1	Bacillus phage Zainny, complete genome
Herelleviridae	MF288921.1	Bacillus phage OTooleKemple52, complete genome
Herelleviridae	MF288922.1	Bacillus phage Janet, complete genome
Herelleviridae	MF398190.1	Staphylococcus phage vB_SauM-fRuSau02, complete genome
Herelleviridae	MF405094.1	Staphylococcus phage JA1, complete genome
Herelleviridae	MF422185.1	Bacillus phage BSP10, complete genome
Herelleviridae	MF498901.1	Bacillus phage Anthony, complete genome
Herelleviridae	MF765814.1	Bacillus phage Taffo16, complete genome
Herelleviridae	MF787246.1	Lactobacillus phage LpeD, complete genome
Herelleviridae	MG000860.1	Bacillus phage BSP9, complete genome
Herelleviridae	MG557618.1	Staphylococcus phage HSA30, complete genome
Herelleviridae	MG557979.1	Lactobacillus phage Lpa804, complete genome
Herelleviridae	MG602477.1	Bacillus phage BCP01, complete genome
Herelleviridae	MG656408.1	Staphylococcus phage B1, complete genome
Herelleviridae	MG721208.1	Staphylococcus phage vB_SauM_LM12, complete genome
Herelleviridae	MG763894.1	Bacillus phage HonestAbe, complete genome
Herelleviridae	MG765277.2	Lactobacillus phage Bacchae, complete genome
Herelleviridae	MG765279.2	Lactobacillus phage Semele, complete genome
Herelleviridae	MH028956.1	Staphylococcus phage phiSA_BS2, complete genome
Herelleviridae	MH078572.1	Staphylococcus phage phiSA_BS1, complete genome
Herelleviridae	MH107769.1	Staphylococcus phage vB_SauM_0414_108, complete genome
Herelleviridae	MH136584.1	Staphylococcus phage HYZ21, complete genome
Herelleviridae	MH159197.1	Staphylococcus phage VB_SavM_JYL01, complete genome
Herelleviridae	MH321490.1	Staphylococcus phage Quidividi, complete genome
Herelleviridae	MH321491.1	Staphylococcus phage Twillingate, complete genome
Herelleviridae	MH487649.1	Bacillus phage BC01, complete genome
Herelleviridae	MH538193.1	Bacillus phage Saddex, complete genome
Herelleviridae	MH538296.1	Bacillus phage Maceta, complete genome
Herelleviridae	MH542234.1	Staphylococcus phage Terranova, complete genome
Herelleviridae	MH606185.1	Bacillus phage BSP38, complete genome
Herelleviridae	MH638309.1	Bacillus phage Hobo, complete genome
Herelleviridae	MH638310.1	Bacillus phage Kamfam, complete genome
Herelleviridae	MH638311.1	Bacillus phage OmnioDeoPrimus, complete genome
Herelleviridae	MH638312.1	Bacillus phage Kioshi, complete genome
Herelleviridae	MH729379.1	Aerococcus phage vB_AviM_AVP, complete genome
Herelleviridae	MH791397.1	UNVERIFIED: Enterococcus phage EfsSzw-1, complete genome
Herelleviridae	MH809529.1	Lactobacillus phage Iacchus, complete genome
Herelleviridae	MH809530.1	Lactobacillus phage Dionysus, complete genome
Herelleviridae	MH809531.1	Lactobacillus phage Bromius, complete genome
Herelleviridae	MH844528.1	Staphylococcus phage 812, complete genome
Herelleviridae	MH844529.1	Staphylococcus phage 812h1, complete genome
Herelleviridae	MH880817.1	Enterococcus phage EfV12-phi1, complete genome
Herelleviridae	MH884511.1	Exiguobacterium phage vB_EalM-132, complete genome
Herelleviridae	MK215646.1	Bacillus phage vB_BthM-Goe5, complete genome
Herelleviridae	MK250904.1	Staphylococcus phage VB-SavM-JYL02, complete genome
Herelleviridae	MK268686.1	Enterococcus phage vB_EfaH_EF1TV, complete genome
Herelleviridae	MK331930.1	Staphylococcus phage CH1, complete genome
Herelleviridae	MK331931.1	Staphylococcus phage Sa30, complete genome
Herelleviridae	MK417514.1	Staphylococcus virus Sa83, complete genome
Herelleviridae	MK417515.1	Staphylococcus virus Sa87, complete genome
Herelleviridae	MK417516.1	Staphylococcus virus J-Sa36, complete genome
Herelleviridae	MK504443.1	Lactobacillus phage 521B, complete genome
Herelleviridae	MK504444.1	Lactobacillus phage 3-521, complete genome
Herelleviridae	MK504446.1	Lactobacillus phage SAC12B, complete genome
Herelleviridae	MK584893.1	Staphylococcus phage vBSM-A1, complete genome
Herelleviridae	MK656892.1	Staphylococcus phage vBSP-A2, complete genome
Herelleviridae	MK693030.1	Enterococcus phage vB_EfaM_Ef2.1, complete genome
Herelleviridae	MK721192.1	Enterococcus phage vB_EfaM_Ef2.3, complete genome
Herelleviridae	MK792752.1	UNVERIFIED: Listera phage vB-LmoM-SH3-3, complete genome
Herelleviridae	MN013089.1	Bacillus phage vB_BspM_MarvelLand, complete genome
Herelleviridae	MN027503.1	Enterococcus phage vB_OCPT_Ben, complete genome
Herelleviridae	MN038176.1	Bacillus phage Phireball, complete genome
Herelleviridae	MN038178.1	Bacillus phage Beyonphe, complete genome
Herelleviridae	MN038179.1	Bacillus phage ALPS, complete genome
Herelleviridae	MN043729.1	Bacillus phage vB_BmeM-Goe8, complete genome
Herelleviridae	MN043730.1	Bacillus phage vB_BveM-Goe7, complete genome
Herelleviridae	MN045228.1	Staphylococcus phage Maine, complete genome
Herelleviridae	MN047438.1	Staphylococcus phage vB_SauM-515A1
Herelleviridae	MN128594.2	Listeria phage LP-066, complete genome
Herelleviridae	MN150686.1	Bacillus phage BC-T25, complete genome
Herelleviridae	MN153503.1	Bacillus phage Chotacabras, complete genome
Herelleviridae	MN172529.2	Listeria phage LP-039, complete genome
Herelleviridae	MN241318.1	Enterococcus phage PEf771, complete genome
Herelleviridae	MN304941.1	Staphylococcus phage vB_SauH_IME522, complete genome
Herelleviridae	MN336261.1	Staphylococcus phage Sb1_8383, complete genome
Herelleviridae	MN336262.1	Staphylococcus phage Sb1M_6168, complete genome
Herelleviridae	MN336263.1	Staphylococcus phage Sb1M_9832, complete genome
Herelleviridae	MN364664.1	Xanthomonas phage Xoo-sp15, complete genome
Herelleviridae	MN539736.1	UNVERIFIED: Staphylococcus phage vB_SauM-A, complete genome
Herelleviridae	MN539737.1	UNVERIFIED: Staphylococcus phage vB_SauM-C, complete genome
Herelleviridae	MN539738.1	UNVERIFIED: Staphylococcus phage vB_SauM-D, complete genome
Herelleviridae	MN854830.2	Enterococcus phage PBEF129, complete genome
Herelleviridae	MN940411.1	Staphylococcus phage f2b1, partial genome
Herelleviridae	MT080582.1	UNVERIFIED: Staphylococcus phage vB_SauM_EW1, complete genome
Herelleviridae	MT080583.1	UNVERIFIED: Staphylococcus phage vB_SauM_EW13, complete genome
Herelleviridae	MT080584.1	UNVERIFIED: Staphylococcus phage vB_SauM_EW15, complete genome
Herelleviridae	MT080585.1	UNVERIFIED: Staphylococcus phage vB_SauM_EW18, complete genome
Herelleviridae	MT080586.1	UNVERIFIED: Staphylococcus phage vB_SauM_EW2, complete genome
Herelleviridae	MT080587.1	UNVERIFIED: Staphylococcus phage vB_SauM_EW20, complete genome
Herelleviridae	MT080588.1	UNVERIFIED: Staphylococcus phage vB_SauM_EW22, complete genome
Herelleviridae	MT080589.1	UNVERIFIED: Staphylococcus phage vB_SauM_EW26, complete genome
Herelleviridae	MT080590.1	UNVERIFIED: Staphylococcus phage vB_SauM_EW27, complete genome
Herelleviridae	MT080591.1	UNVERIFIED: Staphylococcus phage vB_SauM_EW29, complete genome
Herelleviridae	MT080592.1	UNVERIFIED: Staphylococcus phage vB_SauM_EW3, complete genome
Herelleviridae	MT080593.1	UNVERIFIED: Staphylococcus phage vB_SauM_EW36, complete genome
Herelleviridae	MT080594.1	UNVERIFIED: Staphylococcus phage vB_SauM_EW4, complete genome
Herelleviridae	MT080596.1	UNVERIFIED: Staphylococcus phage vB_SauM_EW42, complete genome
Herelleviridae	MT080597.1	UNVERIFIED: Staphylococcus phage vB_SauM_EW5, complete genome
Herelleviridae	MT080598.1	UNVERIFIED: Staphylococcus phage vB_SauM_EW6, complete genome
Herelleviridae	MT080599.1	UNVERIFIED: Staphylococcus phage vB_SauM_EW7, complete genome
Herelleviridae	MT080600.1	UNVERIFIED: Staphylococcus phage vB_SauM_EW71, complete genome
Herelleviridae	MT080601.1	UNVERIFIED: Staphylococcus phage vB_SauM_EW72, complete genome
Herelleviridae	MT080602.1	UNVERIFIED: Staphylococcus phage vB_SauM_EW74, complete genome
Herelleviridae	MT080603.1	UNVERIFIED: Staphylococcus phage vB_SauM_EW9, complete genome
Herelleviridae	MT151386.1	Staphylococcus virus Twort, complete genome
Herelleviridae	MT178766.1	Listeria virus P100plus, complete genome
Herelleviridae	MT178767.1	Listeria virus P200, complete genome
Herelleviridae	MT411892.1	Staphylococcus phage Metroid, complete genome
Herelleviridae	MT416612.1	Bacillus phage YungSlug, complete genome
Herelleviridae	MT438761.1	Listeria virus P61, complete genome
Herelleviridae	MT554104.1	Staphylococcus phage ESa1, complete genome
Herelleviridae	MT584805.1	Bacillus phage Tomato, complete genome
Herelleviridae	MT601270.1	Bacillus phage vB_BsuM-Goe9, complete genome
Herelleviridae	MT601271.1	Bacillus phage vB_BsuM-Goe10, complete genome
Herelleviridae	MT668623.1	Listeria phage LP-Mix_6.1, complete genome
Herelleviridae	MT668624.1	Listeria phage LP-Mix_6.2, complete genome
Herelleviridae	MT758689.1	Lactobacillus phage Lbab1, complete genome
Herelleviridae	MT786458.1	Staphylococcus phage vB_SauH_SAP1, complete genome
Herelleviridae	MT787017.1	UNVERIFIED: Staphylococcus phage WV, complete genome
Herelleviridae	MT856905.1	Enterococcus phage vB_EfaM_A2, complete genome
Herelleviridae	MT909815.1	Enterococcus phage iF6, complete genome
Herelleviridae	MW001214.1	Bacillus phage SP8, complete genome
Herelleviridae	MW004544.1	Enterococcus phage EFGrKN, complete genome
Herelleviridae	MW004545.1	Enterococcus phage EFGrNG, complete genome
Herelleviridae	MW281503.1	Bacillus phage Anthos, complete genome
Herelleviridae	MW363798.1	Staphylococcus phage LSA2308, complete genome
Herelleviridae	MW419084.1	Bacillus phage 000TH008, complete genome
Herelleviridae	MW419085.1	Bacillus phage 000TH009, complete genome
Herelleviridae	MW419086.1	Bacillus phage 015DV002, complete genome
Herelleviridae	MW419087.1	Bacillus phage 015DV004, complete genome
Herelleviridae	NC_005880.2	Staphylococcus phage K, complete genome
Herelleviridae	NC_006565.1	Lactobacillus phage LP65, complete genome
Herelleviridae	NC_007021.1	Staphylococcus phage Twort, complete genome
Herelleviridae	NC_007066.1	Staphylococcus phage G1, complete genome
Herelleviridae	NC_007610.1	Listeria bacteriophage P100, complete genome
Herelleviridae	NC_009811.2	Listeria phage A511, complete genome
Herelleviridae	NC_009904.1	Enterococcus phage phiEF24C, complete genome
Herelleviridae	NC_011421.1	Bacillus phage SPO1, complete genome
Herelleviridae	NC_012530.1	Lactobacillus phage Lb338-1, complete genome
Herelleviridae	NC_015253.1	Brochothrix phage A9, complete genome
Herelleviridae	NC_016563.1	Bacillus phage W.Ph., complete genome
Herelleviridae	NC_018856.1	Bacillus phage Bastille, complete genome
Herelleviridae	NC_018857.1	Bacillus phage BPS13, complete genome
Herelleviridae	NC_018860.1	Bacillus phage BCP78, complete genome
Herelleviridae	NC_018863.1	Bacillus phage B4, complete genome
Herelleviridae	NC_019448.1	Staphylococcus phage GH15, complete genome
Herelleviridae	NC_019487.1	Bacillus phage SP10, complete genome
Herelleviridae	NC_019511.1	Staphylococcus phage SA11, complete genome
Herelleviridae	NC_019726.1	Staphylococcus phage JD007, complete genome
Herelleviridae	NC_020081.2	Bacillus phage phiAGATE, complete genome
Herelleviridae	NC_020871.1	Listeria phage vB_LmoM_AG20, complete genome
Herelleviridae	NC_020873.1	Bacillus cereus bacteriophage vB_BceM_Bc431v3, complete genome
Herelleviridae	NC_020877.1	Staphylococcus phage vB_SauM_Romulus, complete genome
Herelleviridae	NC_021781.2	Listeria phage LP-125, complete genome
Herelleviridae	NC_021856.1	Bacillus phage phiNIT1 DNA, complete genome
Herelleviridae	NC_022088.2	Bacillus phage Troll, complete genome
Herelleviridae	NC_022090.1	Staphylococcus phage vB_SauM_Remus, complete genome
Herelleviridae	NC_022761.1	Bacillus phage CampHawk, complete genome
Herelleviridae	NC_022763.1	Bacillus phage Spock, complete genome
Herelleviridae	NC_022769.1	Bacillus phage BigBertha, complete genome
Herelleviridae	NC_022771.1	Bacillus phage Grass, complete genome
Herelleviridae	NC_022918.1	Staphylococcus phage S25-4 DNA, complete genome
Herelleviridae	NC_022920.1	Staphylococcus phage S25-3 DNA, complete genome
Herelleviridae	NC_023009.1	Staphylococcus phage Sb-1, complete genome
Herelleviridae	NC_023501.1	Bacillus phage BPS10C, complete genome
Herelleviridae	NC_023573.1	Staphylococcus phage phiSA012 DNA, complete genome
Herelleviridae	NC_024137.1	Bacillus phage Bcp1, complete genome
Herelleviridae	NC_024205.1	Bacillus phage Hoody T, complete genome
Herelleviridae	NC_024207.1	Bacillus phage Evoli, complete genome
Herelleviridae	NC_024211.1	Bacillus phage Megatron, complete genome
Herelleviridae	NC_024213.1	Bacillus phage Hakuna, complete genome
Herelleviridae	NC_024216.1	Bacillus phage CAM003, complete genome
Herelleviridae	NC_024359.1	Listeria phage LP-048, complete genome
Herelleviridae	NC_024360.1	Listeria phage LMSP-25, complete genome
Herelleviridae	NC_024364.1	Listeria phage List-36, complete genome
Herelleviridae	NC_024383.1	Listeria phage LP-083-2, complete genome
Herelleviridae	NC_024787.1	Listeria phage LMTA-148, complete genome
Herelleviridae	NC_024788.1	Bacillus phage Riley, complete genome
Herelleviridae	NC_024792.1	Bacillus phage Bobb, complete genome
Herelleviridae	NC_025416.1	Staphylococcus phage MCE-2014, complete genome
Herelleviridae	NC_025417.1	Staphylococcus phage Team1, complete genome
Herelleviridae	NC_025423.1	Bacillus phage CP-51, complete genome
Herelleviridae	NC_025426.1	Staphylococcus phage P108, complete genome
Herelleviridae	NC_025440.1	Listeria phage WIL-1, complete genome
Herelleviridae	NC_027335.1	Enterococcus phage ECP3, complete genome
Herelleviridae	NC_027352.1	Bacillus phage JBP901, complete genome
Herelleviridae	NC_027355.1	Bacillus phage BCP8-2, complete genome
Herelleviridae	NC_027366.1	Bacillus phage Mater, complete genome
Herelleviridae	NC_027374.1	Bacillus phage Moonbeam, complete genome
Herelleviridae	NC_028765.1	Staphylococcus phage phiIPLA-RODI, complete genome
Herelleviridae	NC_028887.1	Bacillus phage AvesoBmore, complete genome
Herelleviridae	NC_028890.1	Bacillus phage TsarBomba, complete genome
Herelleviridae	NC_028944.1	Bacillus phage Eyuki, complete genome
Herelleviridae	NC_028962.1	Staphylococcus phage phiIPLA-C1C, complete genome
Herelleviridae	NC_028982.1	Bacillus phage JL, complete genome
Herelleviridae	NC_028983.1	Bacillus phage Shanette, complete genome
Herelleviridae	NC_029009.1	Enterococcus phage EFDG1, complete genome
Herelleviridae	NC_029026.1	Enterococcus phage EFLK1, complete genome
Herelleviridae	NC_029058.1	Lactobacillus phage LfeInf, complete genome
Herelleviridae	NC_029080.1	Staphylococcus phage 812, complete genome
Herelleviridae	NC_029121.1	Bacillus phage Bp8p-C, complete genome
Herelleviridae	NC_030903.1	Bacillus phage SPG24 DNA, contig00001 sequence
Herelleviridae	NC_030920.1	Bacillus phage Eldridge, complete genome
Herelleviridae	NC_030933.1	Staphylococcus phage Stau2, complete genome
Herelleviridae	NC_031006.1	Bacillus phage DIGNKC, complete genome
Herelleviridae	NC_031012.1	Bacillus phage Kida, complete genome
Herelleviridae	NC_031024.1	Bacillus phage Belinda, complete genome
Herelleviridae	NC_031027.1	Bacillus phage SageFayge, complete genome
Herelleviridae	NC_031034.1	Bacillus phage SalinJah, complete genome
Herelleviridae	NC_031037.1	Bacillus phage Nigalana, complete genome
Herelleviridae	NC_031049.1	Bacillus phage NotTheCreek, complete genome
Herelleviridae	NC_031054.1	Bacillus phage DirtyBetty, complete genome
Herelleviridae	NC_031056.1	Bacillus phage Deep Blue, complete genome
Herelleviridae	NC_031070.1	Bacillus phage Nemo, complete genome
Herelleviridae	NC_031100.1	Bacillus phage Phrodo, complete genome
Herelleviridae	NC_031116.1	Bacillus phage Zuko, complete genome
Herelleviridae	NC_041862.1	Listeria phage LP-064, complete genome
Herelleviridae	NC_041928.1	Staphylococcus phage phiIBB-SEP1, complete genome
Herelleviridae	NC_042048.1	Listeria phage LMTA-34, complete genome
Herelleviridae	NC_042133.1	Bacillus phage SIOphi, partial genome
Herelleviridae	NC_042140.1	Bacillus virus BM15, complete genome
Herelleviridae	NC_047720.1	Staphylococcus phage ISP complete genome
Herelleviridae	NC_047721.1	Staphylococcus phage SA5, complete genome
Herelleviridae	NC_047722.1	Staphylococcus phage Staph1N, complete genome
Herelleviridae	NC_047723.1	Staphylococcus phage A3R, complete genome
Herelleviridae	NC_047724.1	Staphylococcus phage 676Z, complete genome
Herelleviridae	NC_047725.1	Staphylococcus phage Fi200W, complete genome
Herelleviridae	NC_047726.1	Staphylococcus phage MSA6, complete genome
Herelleviridae	NC_047727.1	Staphylococcus phage P4W, complete genome
Herelleviridae	NC_047728.1	Staphylococcus phage A5W, complete genome
Herelleviridae	NC_047729.1	Staphylococcus phage IME-SA1, complete genome
Herelleviridae	NC_047730.1	Staphylococcus phage IME-SA2, complete genome
Herelleviridae	NC_047731.1	Staphylococcus phage IME-SA118, complete genome
Herelleviridae	NC_047732.1	Staphylococcus phage IME-SA119, complete genome
Herelleviridae	NC_047735.1	Bacillus phage BCU4, complete genome
Herelleviridae	NC_047736.1	Bacillus phage B5S, complete genome
Herelleviridae	NC_047744.1	Bacillus phage Bp8p-T, complete genome
Herelleviridae	NC_047745.1	Listeria phage LP-124, complete genome
Herelleviridae	NC_047767.1	Staphylococcus phage vB_SscM-1, complete genome
Herelleviridae	NC_047796.1	Enterococcus phage EFP01, complete genome
Herelleviridae	NC_047853.1	Enterococcus phage phiEF24C-P2 DNA, complete genome
Herelleviridae	NC_047871.1	Listeria phage LMTA-57, complete genome
Herelleviridae	NC_047872.1	Listeria phage LMTA-94, complete genome
Herelleviridae	NC_047924.1	Lactobacillus phage Bacchae, complete genome
Herelleviridae	NC_047926.1	Lactobacillus phage Semele, complete genome
Herelleviridae	NC_047945.1	Staphylococcus phage phiSA_BS1, complete genome
Herelleviridae	NC_047948.1	Staphylococcus phage phiSA_BS2, complete genome
Herelleviridae	NC_048084.1	Lactobacillus phage Iacchus, complete genome
Herelleviridae	NC_048085.1	Lactobacillus phage Bromius, complete genome
Herelleviridae	NC_048087.1	Enterococcus phage EfV12-phi1, complete genome
Herelleviridae	NC_048134.1	Lactobacillus phage Lpa804, complete genome
Herelleviridae	NC_048652.1	Bacillus phage vB_BsuM-Goe3, complete genome
Herelleviridae	NC_048677.1	Lactobacillus phage LpeD, complete genome
Herelleviridae	NC_048726.1	Bacillus phage BSP38, complete genome
Herelleviridae	NC_048752.1	Lactobacillus phage 521B, complete genome
Herelleviridae	NC_048753.1	Lactobacillus phage 3-521, complete genome
Herelleviridae	NC_048754.1	Lactobacillus phage SAC12B, complete genome
Herelleviridae	NC_048797.1	Bacillus phage vB_BmeM-Goe8, complete genome
Myoviridae	AF503408.1	Enterobacteria phage P7, complete genome
Myoviridae	AJ609634.1	Bacteriophage EJ-1 proviral DNA, complete genome
Myoviridae	AP011617.1	Thermus phage TMA DNA, complete genome
Myoviridae	AP014858.1	Vibrio phage RYC DNA, complete sequence
Myoviridae	AP014887.1	Vibrio phage CKB-S1 DNA, complete sequence
Myoviridae	AP019524.1	Tenacibaculum phage PTm1 DNA, complete genome
Myoviridae	AY368235.2	Burkholderia cepacia phage Bcep43, complete genome
Myoviridae	AY539836.1	Burkholderia cenocepacia phage BcepMu, complete genome
Myoviridae	AY967407.1	Enterobacteria phage RB43, complete genome
Myoviridae	EF602154.1	Burkholderia phage BcepNY3, complete genome
Myoviridae	EU826466.1	Mycobacterium phage Myrna, complete genome
Myoviridae	EU826468.1	Mycobacterium phage Spud, complete genome
Myoviridae	FM207411.1	Synechococcus phage S-RSM4 complete genome
Myoviridae	FQ312032.1	Salmonella phage Vi01 complete sequence
Myoviridae	GQ303260.1	Mycobacterium phage ET08, complete genome
Myoviridae	GQ981382.1	Shigella phage SP18, complete genome
Myoviridae	GU071092.1	Prochlorococcus phage P-SSM2, complete genome
Myoviridae	GU815091.1	Pseudomonas phage JG024, complete genome
Myoviridae	HE978309.1	Enterobacteria phage GEC-3S complete genome
Myoviridae	HM246724.1	Campylobacter phage vB_CcoM-IBB_35 clone Contig5, complete sequence
Myoviridae	HM368260.1	Acinetobacter phage AB1, complete genome
Myoviridae	HM452125.1	Aeromonas phage phiAS4, complete genome
Myoviridae	HM997020.1	Escherichia phage wV7, complete genome
Myoviridae	HQ316603.1	Cyanophage S-SSM6b genomic sequence
Myoviridae	HQ317386.1	Vibrio phage VBM1 genomic sequence
Myoviridae	HQ615693.1	Synechococcus phage S-CRM01, complete genome
Myoviridae	HQ634156.1	Vibrio phage PWH3a-P1 genomic sequence
Myoviridae	JF704092.1	Mycobacterium phage Alice, complete sequence
Myoviridae	JF704116.1	Mycobacterium phage Drazdys, complete genome
Myoviridae	JF832915.1	Haemophilus phage SuMu, complete sequence
Myoviridae	JF974292.1	Cyanophage S-SSM2 genomic sequence
Myoviridae	JN132397.1	Campylobacter phage CPX, complete genome
Myoviridae	JN254800.1	Pseudomonas phage NH-4, complete genome
[truncated: 1,456 more rows]
